# Supplementary material for: Crystal structure of bis­(propane-1,3-diaminium) hexa­fluorido­aluminate di­aqua­tetra­fluorido­aluminate tetra­hydrate
Source: Acta Crystallogr Sect E Struct Rep Online. 2014 Nov 8;70(Pt 12):471–3. doi: 10.1107/S1600536814024155 (PMC4257444; doi:10.1107/S1600536814024155)
Supplement: Supplementary file 1 [file e-70-00471-sup1.cif]

##############################################################################
#                                                                            #
# This CIF contains the data in a paper accepted for publication in          #
# Acta Crystallographica Section E. It conforms to the requirements of       #
# Notes for Authors for Acta Crystallographica Section E, and has been       #
# peer reviewed under the auspices of the IUCr Commission on Journals.       #
#                                                                            #
# Full details of the Crystallographic Information File format               #
# are given in the paper "The Crystallographic Information File (CIF):       #
# a New Standard Archive File for Crystallography" by S. R. Hall, F. H.      #
# Allen and I. D. Brown [Acta Cryst. (1991), A47, 655-685].                  #
#                                                                            #
# The current version of the core CIF dictionary is obtainable from          #
# ftp://ftp.iucr.org/pub/cif_core.dic.                                       #
#                                                                            #
# Software is freely available for graphical display of the structure(s)     #
# in this CIF. For information consult the CIF software page                 #
# http://www.iucr.org/resources/cif/software.                                #
#                                                                            #
# This file may be used for bona fide research purposes within the           #
# scientific community so long as proper attribution is given to the journal # 
# article from which it was obtained.                                        #
#                                                                            #
##############################################################################
data_I
_database_code_depnum_ccdc_archive 'CCDC 1032262'
_audit_creation_method     SHELXL-97
_journal_date_recd_electronic     2014-08-30
_journal_date_accepted     2014-11-01
_journal_name_full     'Acta Crystallographica, Section E'
_journal_year     2014
_journal_volume     70
_journal_issue     12
_journal_page_first     471
_journal_page_last     473
_journal_paper_category     GM
_journal_paper_doi     10.1107/S1600536814024155
_journal_coeditor_code     CV5471
_publ_contact_author_name     'Amor Ben Ali'
_publ_contact_author_address
;
Universit\'e de Carthage, Facult\'e des Sciences de Bizerte, UR11ES30
7021 Jarzouna, Tunisia
;
_publ_contact_author_email     amor.benali@fsb.rnu.tn
_publ_contact_author_fax     '(216) 97 35 39 70'
_publ_contact_author_phone     '(216) 72 59 15 66'
_publ_section_title
;
Crystal structure of bis(propane-1,3-diaminium) hexafluoridoaluminate
diaquatetrafluoridoaluminate tetrahydrate
;
_publ_section_title_footnote     .
loop_
    _publ_author_name
    _publ_author_address
    'Abdi, Insaf'
;
Universit\'e de Carthage, Facult\'e des Sciences de Bizerte, UR11ES30
7021 Jarzouna, Tunisia
;
    'Al-Sadhan, Khulood'
;
Department of Chemistry, Girls College of Science, University of Dammam,
PO Box 838, Dammam 31113, Saudi Arabia
;
    'Ben Ali, Amor'
;
Universit\'e de Carthage, Facult\'e des Sciences de Bizerte, UR11ES30
7021 Jarzouna, Tunisia
;
_publ_section_synopsis
;
In the crystal structure of bis(propane-1,3-diammonium)
hexafluoridoaluminate diaquatetrafluoridoaluminate tetrahydrate, two
different environments of the Al^3+^ cations are observed, namely, AlF~6~ and
AlF~4~(H~2~O)~2~.
;
_chemical_name_systematic
;
Bis(propane-1,3-diaminium) hexafluoridoaluminate
diaquatetrafluoridoaluminate tetrahydrate
;
_chemical_name_common     ?
_chemical_formula_moiety     '2(C3 H12 N2 2+), Al F6 3-, Al F4 H4 O2 -, 4(H2 O)'
_chemical_formula_sum     'C6 H36 Al2 F10 N4 O6'
_chemical_formula_iupac     '(C3 H12 N2)2 [Al F6] [Al F4 (H2 O)2], 4H2 O'
_chemical_formula_weight     504.35
_chemical_melting_point     ?
_symmetry_cell_setting     orthorhombic
_symmetry_space_group_name_H-M     'C m m m'
_symmetry_space_group_name_Hall     '-C 2 2 '
loop_
    _symmetry_equiv_pos_as_xyz
    'x, y, z'
    '-x, -y, z'
    'x, -y, -z'
    '-x, y, -z'
    'x+1/2, y+1/2, z'
    '-x+1/2, -y+1/2, z'
    'x+1/2, -y+1/2, -z'
    '-x+1/2, y+1/2, -z'
    '-x, -y, -z'
    'x, y, -z'
    '-x, y, z'
    'x, -y, z'
    '-x+1/2, -y+1/2, -z'
    'x+1/2, y+1/2, -z'
    '-x+1/2, y+1/2, z'
    'x+1/2, -y+1/2, z'
_cell_length_a     12.975(5)
_cell_length_b     25.115(9)
_cell_length_c     6.452(9)
_cell_angle_alpha     90.00
_cell_angle_beta     90.00
_cell_angle_gamma     90.00
_cell_volume     2103(3)
_cell_formula_units_Z     4
_cell_measurement_reflns_used     32
_cell_measurement_theta_min     2
_cell_measurement_theta_max     27.49
_cell_measurement_temperature     293(2)
_exptl_crystal_description     'platelets'
_exptl_crystal_colour     'colourless'
_exptl_crystal_size_max     0.237
_exptl_crystal_size_mid     0.124
_exptl_crystal_size_min     0.054
_exptl_crystal_density_diffrn     1.593
_exptl_crystal_density_meas     ?
_exptl_crystal_density_method     'not measured'
_exptl_crystal_F_000     1056
_exptl_absorpt_coefficient_mu     0.255
_exptl_absorpt_correction_type     none
_exptl_absorpt_process_details     ?
_exptl_absorpt_correction_T_min     ?
_exptl_absorpt_correction_T_max     ?
_exptl_special_details     ?
_diffrn_ambient_temperature     293(2)
_diffrn_radiation_type     MoK\a
_diffrn_radiation_wavelength     0.71073
_diffrn_radiation_source     'fine-focus sealed tube'
_diffrn_radiation_monochromator     graphite
_diffrn_measurement_device_type     'Siemens AED2'
_diffrn_measurement_method     '2\q/\w scan'
_diffrn_detector_area_resol_mean     ?
_diffrn_reflns_number     1371
_diffrn_reflns_av_R_equivalents     0.0000
_diffrn_reflns_av_sigmaI/netI     0.0324
_diffrn_reflns_theta_min     1.62
_diffrn_reflns_theta_max     27.49
_diffrn_reflns_theta_full     27.49
_diffrn_measured_fraction_theta_max     0.976
_diffrn_measured_fraction_theta_full     0.976
_diffrn_reflns_limit_h_min     0
_diffrn_reflns_limit_h_max     16
_diffrn_reflns_limit_k_min     0
_diffrn_reflns_limit_k_max     32
_diffrn_reflns_limit_l_min     0
_diffrn_reflns_limit_l_max     8
_diffrn_standards_number     3
_diffrn_standards_interval_count     ?
_diffrn_standards_interval_time     120
_diffrn_standards_decay_%     4
_refine_special_details
;
Refinement of <i>F</i>^2^ against ALL reflections. The weighted <i>R</i>-factor
<i>wR</i> and goodness of fit <i>S</i> are based on <i>F</i>^2^, conventional
<i>R</i>-factors <i>R</i> are based on <i>F</i>, with <i>F</i> set to zero for
negative <i>F</i>^2^. The threshold expression of <i>F</i>^2^ >
\s(<i>F</i>^2^) is used only for calculating <i>R</i>-factors(gt) <i>etc</i>.
and is not relevant to the choice of reflections for refinement.
<i>R</i>-factors based on <i>F</i>^2^ are statistically about twice as large
as those based on <i>F</i>, and <i>R</i>- factors based on ALL data will be
even larger.
;
_reflns_number_total     1371
_reflns_number_gt     939
_reflns_threshold_expression     I>2sigma(I)
_refine_ls_structure_factor_coef     Fsqd
_refine_ls_matrix_type     full
_refine_ls_R_factor_all     0.0883
_refine_ls_R_factor_gt     0.0471
_refine_ls_wR_factor_gt     0.1145
_refine_ls_wR_factor_ref     0.1479
_refine_ls_goodness_of_fit_ref     1.116
_refine_ls_restrained_S_all     1.262
_refine_ls_number_reflns     1371
_refine_ls_number_parameters     105
_refine_ls_number_restraints     10
_refine_ls_hydrogen_treatment     mixed
_refine_ls_weighting_scheme     calc
_refine_ls_weighting_details
         'calc w=1/[\s^2^(Fo^2^)+(0.0452P)^2^+2.9098P] where P=(Fo^2^+2Fc^2^)/3'
_atom_sites_solution_hydrogens     geom
_atom_sites_solution_primary     direct
_atom_sites_solution_secondary     difmap
_refine_ls_shift/su_max     0.000
_refine_ls_shift/su_mean     0.000
_refine_diff_density_max     0.463
_refine_diff_density_min     -0.481
_refine_ls_extinction_method
;
<i>WinGX</i> (Farrugia, 2012)
;
_refine_ls_extinction_coef     0.0022(7)
_refine_ls_extinction_expression
                                  'Fc^*^=kFc[1+0.001xFc^2^\l^3^/sin(2\q)]^-1/4^'
loop_
    _atom_type_symbol
    _atom_type_description
    _atom_type_scat_dispersion_real
    _atom_type_scat_dispersion_imag
    _atom_type_scat_source
    'C' 'C' 0.0033 0.0016
                         'International Tables Vol C Tables 4.2.6.8 and 6.1.1.4'
    'H' 'H' 0.0000 0.0000
                         'International Tables Vol C Tables 4.2.6.8 and 6.1.1.4'
    'N' 'N' 0.0061 0.0033
                         'International Tables Vol C Tables 4.2.6.8 and 6.1.1.4'
    'O' 'O' 0.0106 0.0060
                         'International Tables Vol C Tables 4.2.6.8 and 6.1.1.4'
    'Al' 'Al' 0.0645 0.0514
                         'International Tables Vol C Tables 4.2.6.8 and 6.1.1.4'
    'F' 'F' 0.0171 0.0103
                         'International Tables Vol C Tables 4.2.6.8 and 6.1.1.4'
_computing_data_collection
;
<i>STADI4</i> (Stoe & Cie, 2002)
;
_computing_cell_refinement
;
<i>STADI4</i>  (Stoe & Cie, 2002)
;
_computing_data_reduction
;
<i>X-RED</i> (Stoe & Cie, 2002)
;
_computing_structure_solution
;
<i>SHELXS97</i> (Sheldrick, 2008)
;
_computing_structure_refinement
;
<i>SHELXS97</i> (Sheldrick, 2008) within
<i>WinGX</i> (Farrugia, 2012)
;
_computing_molecular_graphics
;
<i>DIAMOND</i> (Brandenburg, 2006)
;
_computing_publication_material
;
<i>publCIF</i> (Westrip, 2010)
;
loop_
    _atom_site_type_symbol
    _atom_site_label
    _atom_site_fract_x
    _atom_site_fract_y
    _atom_site_fract_z
    _atom_site_U_iso_or_equiv
    _atom_site_adp_type
    _atom_site_calc_flag
    _atom_site_refinement_flags
    _atom_site_occupancy
    _atom_site_symmetry_multiplicity
    _atom_site_disorder_assembly
    _atom_site_disorder_group
    Al Al1 0.0000 0.37606(7) 0.0000 0.0234(4) Uani d S 1 4 . .
    Al Al2 0.2500 0.2500 -0.5000 0.0245(4) Uani d S 1 4 . .
    F F1 0.0000 0.42435(10) 0.2015(4) 0.0382(6) Uani d S 1 2 . .
    F F2 0.13615(17) 0.37342(11) 0.0000 0.0374(6) Uani d S 1 2 . .
    F F3 0.2107(2) 0.18091(10) -0.5000 0.0493(8) Uani d S 1 2 . .
    F F5 0.15743(14) 0.26362(8) -0.7007(3) 0.0447(5) Uani d . 1 1 . .
    N N1 0.3125(2) 0.31814(15) 0.0000 0.0325(8) Uani d S 1 2 . .
    H H1A 0.2551 0.3375 0.0000 0.049 Uiso calc SR 1 2 . .
    H H1B 0.3141 0.2977 0.1126 0.049 Uiso calc PR 0.50 1 . .
    H H1C 0.3141 0.2977 -0.1126 0.049 Uiso calc PR 0.50 1 . .
    N N2 0.3447(3) 0.09755(14) -0.5000 0.0331(8) Uani d S 1 2 . .
    H H2A 0.3055 0.1266 -0.5000 0.050 Uiso calc SR 1 2 . .
    H H2B 0.3843 0.0974 -0.6126 0.050 Uiso calc PR 0.50 1 . .
    H H2C 0.3843 0.0974 -0.3874 0.050 Uiso calc PR 0.50 1 . .
    C C1 0.4029(3) 0.35390(18) 0.0000 0.0375(11) Uani d S 1 2 . .
    H H1D 0.4014 0.3765 0.1219 0.045 Uiso calc PR 0.50 1 . .
    H H1E 0.4014 0.3765 -0.1219 0.045 Uiso calc PR 0.50 1 . .
    C C2 0.5000 0.3205(2) 0.0000 0.0336(14) Uani d S 1 4 . .
    H H2D 0.5000 0.2977 0.1215 0.040 Uiso calc SPR 0.50 2 . .
    H H2E 0.5000 0.2977 -0.1215 0.040 Uiso calc SPR 0.50 2 . .
    C C3 0.2784(3) 0.04975(18) -0.5000 0.0415(11) Uani d S 1 2 . .
    H H3A 0.2346 0.0501 -0.6217 0.050 Uiso calc PR 0.50 1 . .
    H H3B 0.2346 0.0501 -0.3783 0.050 Uiso calc PR 0.50 1 . .
    C C4 0.3432(5) 0.0000 -0.5000 0.0427(16) Uani d S 1 4 . .
    H H4A 0.3872 0.0000 -0.6215 0.051 Uiso calc SPR 0.50 2 . .
    H H4B 0.3872 0.0000 -0.3785 0.051 Uiso calc SPR 0.50 2 . .
    O OW1 0.0000 0.32173(12) 0.2146(6) 0.0400(8) Uani d SD 1 2 . .
    O OW2 0.0000 0.1449(3) -0.5000 0.080(2) Uani d SD 1 4 . .
    O OW3 0.3272(7) 0.0000 0.0000 0.104(3) Uani d SD 1 4 . .
    O OW4 0.3732(11) 0.5000 0.0000 0.200(6) Uani d SD 1 4 . .
    O OW5 0.5000 0.5374(6) 0.342(2) 0.110(4) Uani d SPD 0.50 2 . .
    H H1 0.0517(4) 0.3034(11) 0.241(9) 0.165 Uiso d D 1 1 . .
    H H2 0.0517(4) 0.1650(8) -0.5000 0.165 Uiso d SD 1 2 . .
    H H3 0.3669(15) 0.0267(2) 0.0000 0.165 Uiso d SD 1 2 . .
    H H4 0.4125(17) 0.5000 -0.1039(8) 0.165 Uiso d SD 1 2 . .
    H H5 0.5516(4) 0.526(5) 0.408(12) 0.165 Uiso d PD 0.50 1 . .
loop_
    _atom_site_aniso_label
    _atom_site_aniso_U_11
    _atom_site_aniso_U_22
    _atom_site_aniso_U_33
    _atom_site_aniso_U_12
    _atom_site_aniso_U_13
    _atom_site_aniso_U_23
    Al1 0.0187(8) 0.0233(8) 0.0282(9) 0.000 0.000 0.000
    Al2 0.0230(8) 0.0257(8) 0.0248(8) 0.0074(7) 0.000 0.000
    F1 0.0469(14) 0.0332(13) 0.0346(13) 0.000 0.000 -0.0076(11)
    F2 0.0190(11) 0.0373(14) 0.0560(16) -0.0036(10) 0.000 0.000
    F3 0.0445(16) 0.0282(14) 0.075(2) 0.0027(12) 0.000 0.000
    F5 0.0370(9) 0.0582(13) 0.0388(10) 0.0178(8) -0.0120(8) -0.0007(9)
    N1 0.0211(16) 0.043(2) 0.0338(18) 0.0014(15) 0.000 0.000
    N2 0.0342(19) 0.0262(17) 0.039(2) 0.0023(15) 0.000 0.000
    C1 0.027(2) 0.030(2) 0.056(3) 0.0028(17) 0.000 0.000
    C2 0.020(3) 0.029(3) 0.053(4) 0.000 0.000 0.000
    C3 0.027(2) 0.033(2) 0.064(3) 0.0040(18) 0.000 0.000
    C4 0.028(3) 0.029(3) 0.071(5) 0.000 0.000 0.000
    OW1 0.0266(14) 0.0385(16) 0.055(2) 0.000 0.000 0.0203(16)
    OW2 0.065(4) 0.104(6) 0.070(4) 0.000 0.000 0.000
    OW3 0.121(7) 0.090(6) 0.102(6) 0.000 0.000 0.000
    OW4 0.209(14) 0.204(17) 0.188(13) 0.000 0.000 0.000
    OW5 0.101(8) 0.110(9) 0.119(10) 0.000 0.000 0.032(8)
_geom_special_details
;
All e.s.d.'s (except the e.s.d. in the dihedral angle between two l.s. planes)
are estimated using the full covariance matrix. The cell e.s.d.'s are taken
into account individually in the estimation of e.s.d.'s in distances, angles
and torsion angles; correlations between e.s.d.'s in cell parameters are only
used when they are defined by crystal symmetry. An approximate (isotropic)
treatment of cell e.s.d.'s is used for estimating e.s.d.'s involving l.s.
planes.
;
loop_
    _geom_bond_atom_site_label_1
    _geom_bond_atom_site_label_2
    _geom_bond_site_symmetry_2
    _geom_bond_distance
    _geom_bond_publ_flag
    Al1 F2 11 1.768(2) ?
    Al1 F2 . 1.768(2) ?
    Al1 F1 . 1.778(3) ?
    Al1 F1 10 1.778(3) ?
    Al1 OW1 . 1.944(4) ?
    Al1 OW1 10 1.944(4) ?
    Al2 F5 13_554 1.799(2) ?
    Al2 F5 . 1.799(2) ?
    Al2 F5 10_554 1.799(2) ?
    Al2 F5 6 1.799(2) ?
    Al2 F3 . 1.809(3) ?
    Al2 F3 13_554 1.809(3) ?
    N1 C1 . 1.476(6) ?
    N1 H1A . 0.8900 ?
    N1 H1B . 0.8900 ?
    N1 H1C . 0.8900 ?
    N2 C3 . 1.477(6) ?
    N2 H2A . 0.8900 ?
    N2 H2B . 0.8900 ?
    N2 H2C . 0.8900 ?
    C1 C2 . 1.514(5) ?
    C1 H1D . 0.9700 ?
    C1 H1E . 0.9700 ?
    C2 C1 11_655 1.514(5) ?
    C2 H2D . 0.9700 ?
    C2 H2E . 0.9700 ?
    C3 C4 . 1.505(5) ?
    C3 H3A . 0.9700 ?
    C3 H3B . 0.9700 ?
    C4 C3 3_554 1.505(5) ?
    C4 H4A . 0.9700 ?
    C4 H4B . 0.9700 ?
    OW1 H1 . 0.831(10) ?
    OW2 H2 . 0.840(10) ?
    OW3 H3 . 0.846(10) ?
    OW4 H4 . 0.842(10) ?
    OW5 H5 . 0.840(10) ?
loop_
    _geom_angle_atom_site_label_1
    _geom_angle_atom_site_label_2
    _geom_angle_atom_site_label_3
    _geom_angle_site_symmetry_1
    _geom_angle_site_symmetry_3
    _geom_angle
    _geom_angle_publ_flag
    F2 Al1 F2 11 . 175.7(2) ?
    F2 Al1 F1 11 . 91.47(7) ?
    F2 Al1 F1 . . 91.47(7) ?
    F2 Al1 F1 11 10 91.47(7) ?
    F2 Al1 F1 . 10 91.47(7) ?
    F1 Al1 F1 . 10 94.0(2) ?
    F2 Al1 OW1 11 . 88.49(7) ?
    F2 Al1 OW1 . . 88.49(7) ?
    F1 Al1 OW1 . . 87.59(16) ?
    F1 Al1 OW1 10 . 178.44(16) ?
    F2 Al1 OW1 11 10 88.49(7) ?
    F2 Al1 OW1 . 10 88.49(7) ?
    F1 Al1 OW1 . 10 178.44(16) ?
    F1 Al1 OW1 10 10 87.60(16) ?
    OW1 Al1 OW1 . 10 90.8(2) ?
    F5 Al2 F5 13_554 . 180.00(14) ?
    F5 Al2 F5 13_554 10_554 87.92(14) ?
    F5 Al2 F5 . 10_554 92.08(14) ?
    F5 Al2 F5 13_554 6 92.08(14) ?
    F5 Al2 F5 . 6 87.92(14) ?
    F5 Al2 F5 10_554 6 180.00(13) ?
    F5 Al2 F3 13_554 . 90.34(9) ?
    F5 Al2 F3 . . 89.66(9) ?
    F5 Al2 F3 10_554 . 89.66(9) ?
    F5 Al2 F3 6 . 90.34(9) ?
    F5 Al2 F3 13_554 13_554 89.66(9) ?
    F5 Al2 F3 . 13_554 90.34(9) ?
    F5 Al2 F3 10_554 13_554 90.34(9) ?
    F5 Al2 F3 6 13_554 89.66(9) ?
    F3 Al2 F3 . 13_554 180.0 ?
    C1 N1 H1A . . 109.5 ?
    C1 N1 H1B . . 109.5 ?
    H1A N1 H1B . . 109.5 ?
    C1 N1 H1C . . 109.5 ?
    H1A N1 H1C . . 109.5 ?
    H1B N1 H1C . . 109.5 ?
    C3 N2 H2A . . 109.5 ?
    C3 N2 H2B . . 109.5 ?
    H2A N2 H2B . . 109.5 ?
    C3 N2 H2C . . 109.5 ?
    H2A N2 H2C . . 109.5 ?
    H2B N2 H2C . . 109.5 ?
    N1 C1 C2 . . 108.9(4) ?
    N1 C1 H1D . . 109.9 ?
    C2 C1 H1D . . 109.9 ?
    N1 C1 H1E . . 109.9 ?
    C2 C1 H1E . . 109.9 ?
    H1D C1 H1E . . 108.3 ?
    C1 C2 C1 11_655 . 112.7(5) ?
    C1 C2 H2D 11_655 . 109.1 ?
    C1 C2 H2D . . 109.1 ?
    C1 C2 H2E 11_655 . 109.1 ?
    C1 C2 H2E . . 109.1 ?
    H2D C2 H2E . . 107.8 ?
    N2 C3 C4 . . 110.5(4) ?
    N2 C3 H3A . . 109.6 ?
    C4 C3 H3A . . 109.6 ?
    N2 C3 H3B . . 109.6 ?
    C4 C3 H3B . . 109.6 ?
    H3A C3 H3B . . 108.1 ?
    C3 C4 C3 3_554 . 112.2(5) ?
    C3 C4 H4A 3_554 . 109.2 ?
    C3 C4 H4A . . 109.2 ?
    C3 C4 H4B 3_554 . 109.2 ?
    C3 C4 H4B . . 109.2 ?
    H4A C4 H4B . . 107.9 ?
    Al1 OW1 H1 . . 122(2) ?
loop_
    _geom_hbond_atom_site_label_D
    _geom_hbond_atom_site_label_H
    _geom_hbond_atom_site_label_A
    _geom_hbond_site_symmetry_A
    _geom_hbond_distance_DH
    _geom_hbond_distance_HA
    _geom_hbond_distance_DA
    _geom_hbond_angle_DHA
    _geom_hbond_publ_flag
    N1 H1A F2 . 0.89 1.79 2.679(6) 177 yes
    N1 H1B F5 6_556 0.89 1.99 2.846(5) 161 yes
    N1 H1C F5 13_554 0.89 1.99 2.846(5) 161 yes
    N2 H2A F3 . 0.89 1.84 2.722(6) 173 yes
    N2 H2B F1 6_554 0.89 2.00 2.841(5) 158 yes
    Ow1 H1 F5 1_556 0.83(4) 1.74(4) 2.569(5) 178 yes
    Ow2 H2 F3 . 0.84(4) 2.10(4) 2.880(5) 178 yes
    Ow4 H4 Ow5 10_555 0.84(4) 2.131 2.910(5) 154 yes
_iucr_refine_instructions_details
;
TITL absd06-17
CELL  0.71073   12.975   25.115  6.452   90.000   90.000   90.000
ZERR     4.00   0.005   0.009   0.009    0.000    0.000    0.000
LATT    7
SYMM   -X,-Y,+Z
SYMM   +X,-Y,-Z
SYMM   -X,+Y,-Z
SFAC  C  H   N  O  Al F
UNIT  24  144   16  24  8 40
EQIV $1 -x+1/2, -y+1/2, z+1
EQIV $2 -x+1/2, -y+1/2, -z-1
EQIV $3 -x+1/2, -y+1/2, -z
EQIV $4 -x+1/2, -y+1/2, z-1
EQIV $5 x, 1-y, -z
EQIV $6 -x, -y, z
EQIV $7 -x, y, -1-z
EQIV $8 -x, y, z
RTAB N...F N1 F5_$1
RTAB N...F N1 F5_$2
RTAB N...F N1 F2
RTAB N...F N2 F1_$3
RTAB N...F N2 F3
RTAB N...F N2 F1_$4
ACTA
L.S. 8
BOND$H
HTAB
FMAP 2
PLAN 40
WGHT    0.045200    2.909800
EXTI    0.002214
FVAR       0.41231   0.05887   1.71912
AL1   5    0.000000    0.376074    0.000000    10.25000    0.01936    0.02393 =
         0.02876    0.00000    0.00000    0.00000
AL2   5    0.250000    0.250000   -0.500000    10.25000    0.02346    0.02606 =
         0.02545    0.00000    0.00000    0.00720
F1    6    0.000000    0.424346    0.201210    10.50000    0.04720    0.03413 =
         0.03457   -0.00743    0.00000    0.00000
F2    6    0.136054    0.373517    0.000000    10.50000    0.01948    0.03840 =
         0.05651    0.00000    0.00000   -0.00296
F3    6    0.210700    0.181088   -0.500000    10.50000    0.04576    0.02866 =
         0.07517    0.00000    0.00000    0.00268
F5    6    0.157381    0.263605   -0.700534    11.00000    0.03792    0.05928 =
         0.03902   -0.00063   -0.01182    0.01806
N1    3    0.312494    0.318113    0.000000    10.50000    0.02103    0.04280 =
         0.03565    0.00000    0.00000    0.00033
H1A   2    0.248555    0.337875    0.000000    10.50000   21.00000
H1B   2    0.313734    0.295499   -0.114412    11.00000   21.00000
N2    3    0.345132    0.097536   -0.500000    10.50000    0.03411    0.02608 =
         0.04108    0.00000    0.00000    0.00304
H2A   2    0.306803    0.124056   -0.500000    10.50000   21.00000
H2B   2    0.392485    0.094296   -0.383083    11.00000   21.00000
C1    1    0.403121    0.353919    0.000000    10.50000    0.02650    0.03143 =
         0.05699    0.00000    0.00000    0.00228
H1D   2    0.402443    0.376388    0.120115    11.00000   21.00000
C2    1    0.500000    0.320492    0.000000    10.25000    0.01991    0.02965 =
         0.05552    0.00000    0.00000    0.00000
H2D   2    0.500000    0.297926    0.114678    10.50000   21.00000
C3    1    0.278499    0.049754   -0.500000    10.50000    0.02863    0.03271 =
         0.06500    0.00000    0.00000    0.00318
H3D   2    0.235022    0.050362   -0.628611    11.00000   21.00000
C4    1    0.343251    0.000000   -0.500000    10.25000    0.02784    0.02885 =
         0.07407    0.00000    0.00000    0.00000
H4D   2    0.387946    0.000000   -0.385513    10.50000   21.00000
OW1   4    0.000000    0.321891    0.214167    10.50000    0.02514    0.03959 =
         0.05832    0.02216    0.00000    0.00000
H1    2    0.046837    0.306512    0.243760    11.00000    0.06008
OW2   4    0.000000    0.145796   -0.500000    10.25000    0.06780    0.10586 =
         0.06344    0.00000    0.00000    0.00000
OW3   4    0.330067    0.000000    0.000000    10.25000    0.11761    0.09825 =
         0.08982    0.00000    0.00000    0.00000
OW4   4    0.380592    0.500000    0.000000    10.25000    0.19254    0.16608 =
         0.20406    0.00000    0.00000    0.00000
OW5   4    0.500000    0.536647    0.344190    10.25000    0.10280    0.10153 =
         0.12540    0.02123    0.00000    0.00000
REM  absd06-17
REM R1 =  0.0426 for    939 Fo > 4sig(Fo)  and  0.0834 for all   1371 data
REM    125 parameters refined using      0 restraints
HKLF 4
REM  absd06-17
REM R1 =  0.0452 for    939 Fo > 4sig(Fo)  and  0.0859 for all   1371 data
REM    119 parameters refined using      0 restraints
END
WGHT      0.0490      4.1484
REM Highest difference peak  0.496,  deepest hole -0.348,  1-sigma level  0.079
Q1    1   0.5000  0.0000  0.0000  10.12500  0.05    0.50
Q2    1   0.5000  0.5269  0.5000  10.25000  0.05    0.40
Q3    1   0.0000  0.4307  0.3723  10.50000  0.05    0.33
Q4    1   0.3745  0.0000 -0.2944  10.50000  0.05    0.32
Q5    1   0.2111  0.0511 -0.5000  10.50000  0.05    0.31
Q6    1   0.0000  0.1867 -0.5000  10.25000  0.05    0.30
Q7    1   0.5238  0.5000  0.2611  10.50000  0.05    0.29
Q8    1   0.3374  0.0000 -0.2525  10.50000  0.05    0.29
Q9    1   0.0000  0.4586  0.0000  10.25000  0.05    0.29
Q10   1   0.5000  0.5492  0.2185  10.50000  0.05    0.29
Q11   1   0.5000  0.1260 -0.5000  10.25000  0.05    0.29
Q12   1   0.1675  0.2926 -0.6410  11.00000  0.05    0.28
Q13   1   0.4473  0.3317  0.0000  10.50000  0.05    0.28
Q14   1   0.1775  0.3984  0.0000  10.50000  0.05    0.27
Q15   1   0.0282  0.1812 -0.5000  10.50000  0.05    0.27
Q16   1   0.3355  0.0444  0.0000  10.50000  0.05    0.26
Q17   1   0.5297  0.5000  0.4422  10.50000  0.05    0.26
Q18   1   0.0733  0.1564 -0.5000  10.50000  0.05    0.26
Q19   1   0.0930  0.3903  0.0000  10.50000  0.05    0.25
Q20   1   0.0000  0.4011  0.2798  10.50000  0.05    0.25
;
