# Supplementary material for: Crystal structure of bis­(propane-1,3-diaminium) hexa­fluorido­aluminate di­aqua­tetra­fluorido­aluminate tetra­hydrate
Source: Acta Crystallogr Sect E Struct Rep Online. 2014 Nov 8;70(Pt 12):471–3. doi: 10.1107/S1600536814024155 (PMC4257444; doi:10.1107/S1600536814024155)
Supplement: Supplementary file 2 [file e-70-00471-Isup2.hkl]

# 
# h,k,l, Fc-squared, Fo-squared, sigma(Fo-squared) and status flag 
# 
data_I
_shelx_title ' absd06-17' 
_shelx_refln_list_code          4 
_shelx_F_calc_maximum      244.27 
_exptl_crystal_F_000      1056.00 
_reflns_d_resolution_high  0.7699 
 
loop_ 
 _symmetry_equiv_pos_as_xyz 
 'x, y, z' 
 '-x, -y, z' 
 'x, -y, -z' 
 '-x, y, -z' 
 'x+1/2, y+1/2, z' 
 '-x+1/2, -y+1/2, z' 
 'x+1/2, -y+1/2, -z' 
 '-x+1/2, y+1/2, -z' 
 '-x, -y, -z' 
 'x, y, -z' 
 '-x, y, z' 
 'x, -y, z' 
 '-x+1/2, -y+1/2, -z' 
 'x+1/2, y+1/2, -z' 
 '-x+1/2, y+1/2, z' 
 'x+1/2, -y+1/2, z' 
 
_cell_length_a    12.9750 
_cell_length_b    25.1150 
_cell_length_c     6.4520 
_cell_angle_alpha  90.000 
_cell_angle_beta   90.000 
_cell_angle_gamma  90.000 
 
_shelx_F_squared_multiplier     1.000 
 
loop_ 
 _refln_index_h 
 _refln_index_k 
 _refln_index_l 
 _refln_F_squared_calc 
 _refln_F_squared_meas 
 _refln_F_squared_sigma 
 _refln_observed_status 
   2   0   0      388.98      390.71     14.34 o 
   4   0   0     4790.44     5840.87     51.41 o 
   6   0   0    57884.71    60261.37    200.99 o 
   8   0   0    18173.11    18636.85    125.90 o 
  10   0   0      680.64      661.86     36.40 o 
  12   0   0     5912.93     6060.67     94.62 o 
  14   0   0     2096.22     2090.74     66.72 o 
  16   0   0      233.19      272.11     35.56 o 
   1   1   0    10067.09    11332.38     37.97 o 
   3   1   0     1527.68     1346.74     26.40 o 
   5   1   0     3905.36     4068.17     48.58 o 
   7   1   0    12075.58    12561.29     96.49 o 
   9   1   0      193.72      118.12     21.39 o 
  11   1   0       45.34      -26.34     26.34 o 
  13   1   0     1686.54     1844.91     60.57 o 
  15   1   0      243.91      188.94     31.16 o 
   0   2   0    15898.57    12844.67     42.43 o 
   2   2   0     8611.06     9961.24     48.94 o 
   4   2   0       85.11      -19.41     19.41 o 
   6   2   0     1571.98     1726.60     38.33 o 
   8   2   0        4.97       25.73     19.10 o 
  10   2   0      690.45      671.56     37.00 o 
  12   2   0     1043.30     1018.40     46.53 o 
  14   2   0       98.67       53.94     33.93 o 
  16   2   0      122.20      146.09     33.33 o 
   1   3   0      848.94      840.91     16.39 o 
   3   3   0    10654.13    10204.96     60.93 o 
   5   3   0     2031.88     1768.97     36.16 o 
   7   3   0    15539.63    16072.05    110.17 o 
   9   3   0       38.72      -24.17     24.17 o 
  11   3   0       60.70      113.30     25.01 o 
  13   3   0      653.49      565.49     40.62 o 
  15   3   0      348.85      338.58     35.08 o 
   0   4   0       34.40       -9.64     12.48 o 
   2   4   0    32944.49    32058.10    103.42 o 
   4   4   0     1266.62     1018.94     28.87 o 
   6   4   0      421.53      354.31     24.83 o 
   8   4   0     2520.11     2504.23     51.05 o 
  10   4   0     7228.14     7224.37     93.53 o 
  12   4   0      253.41      214.19     27.72 o 
  14   4   0     1156.77     1189.20     55.08 o 
  16   4   0      298.35      258.49     34.65 o 
   1   5   0    11893.25    10412.58     55.57 o 
   3   5   0      580.35      618.04     24.83 o 
   5   5   0     5637.16     6051.15     60.63 o 
   7   5   0      236.17      246.86     21.15 o 
   9   5   0     2705.52     2920.98     59.12 o 
  11   5   0        4.91      -27.24     27.24 o 
  13   5   0        4.65       34.89     31.58 o 
  15   5   0      738.46      817.29     50.56 o 
   2   6   0     2361.74     2440.17     35.08 o 
   4   6   0     1500.94     1808.14     36.40 o 
   6   6   0      181.29      217.44     19.47 o 
   8   6   0     1730.04     1712.86     45.02 o 
  10   6   0     7527.54     7418.92     96.25 o 
  12   6   0      918.91      933.36     46.41 o 
  14   6   0       51.07       37.55     28.08 o 
  16   6   0       71.18       73.77     39.29 o 
   3   7   0      962.07      776.61     27.12 o 
   5   7   0       88.58       91.49     17.42 o 
   7   7   0       51.00       30.13     22.78 o 
   9   7   0        0.29       30.62     21.64 o 
  11   7   0      454.91      386.13     30.68 o 
  13   7   0       93.37      130.00     26.82 o 
  15   7   0      490.49      448.63     36.88 o 
   2   8   0     1849.19     1987.68     35.62 o 
   4   8   0    37582.38    41176.43    159.65 o 
   6   8   0       51.14       35.98     21.21 o 
   8   8   0     3217.76     3434.10     61.77 o 
  10   8   0     8129.18     7833.62    100.53 o 
  12   8   0      955.83      922.27     46.23 o 
  14   8   0       18.32       15.55     32.30 o 
  16   8   0        7.11      -38.39     38.39 o 
   3   9   0    26759.96    27214.83    124.93 o 
   5   9   0     1332.11     1358.19     36.46 o 
   7   9   0     2682.42     2791.40     53.82 o 
   9   9   0     1277.99     1582.20     48.94 o 
  11   9   0       44.65      100.47     24.35 o 
  13   9   0      140.71      214.55     30.68 o 
  15   9   0       14.36      -33.93     33.93 o 
   2  10   0      530.70      726.46     27.84 o 
   4  10   0     1445.84     1342.70     37.12 o 
   6  10   0     2625.13     2710.22     51.59 o 
   8  10   0     1864.78     1872.63     49.90 o 
  10  10   0      672.46      610.09     38.45 o 
  12  10   0      237.52      199.12     28.69 o 
  14  10   0       68.11      -33.93     33.93 o 
  16  10   0       22.30       66.47     38.99 o 
   5  11   0     1860.19     1967.85     44.00 o 
   7  11   0      611.35      639.32     35.62 o 
   9  11   0      102.86       83.83     24.65 o 
  11  11   0      447.22      505.82     37.91 o 
  13  11   0        1.75      -29.65     31.58 o 
  15  11   0      145.38      179.48     32.00 o 
   2  12   0     1584.34     1380.36     35.80 o 
   4  12   0      399.25      366.06     25.61 o 
   6  12   0      522.22      578.51     32.30 o 
   8  12   0        1.73       46.53     26.04 o 
  10  12   0      503.45      507.99     36.10 o 
  12  12   0      951.65     1053.78     50.32 o 
  14  12   0      242.74      262.04     33.33 o 
   3  13   0     3759.10     3931.72     58.28 o 
   5  13   0     4015.99     4098.36     63.22 o 
   7  13   0      121.12      140.97     24.05 o 
   9  13   0     1819.69     1843.28     55.27 o 
  11  13   0      101.63      137.17     26.46 o 
  13  13   0        0.88       -6.21     32.12 o 
  15  13   0       80.40      103.00     31.76 o 
   0  14   0     7709.69     7887.07     78.29 o 
   2  14   0     5950.85     6052.35     71.30 o 
   4  14   0     2464.79     2808.10     53.46 o 
   6  14   0       34.18        2.47     25.61 o 
   8  14   0      187.34      144.94     25.07 o 
  10  14   0      159.39      160.85     26.82 o 
  12  14   0       58.69       16.09     32.97 o 
  14  14   0       38.47       86.97     28.87 o 
   1  15   0       97.81      171.88     20.25 o 
   3  15   0     3517.06     3805.40     60.81 o 
   5  15   0      588.16      543.31     33.33 o 
   7  15   0        0.60       -3.98     25.79 o 
   9  15   0     1757.42     1547.00     52.31 o 
  11  15   0        0.01       38.27     25.43 o 
  13  15   0       14.92      -31.58     31.58 o 
   0  16   0    20969.73    21507.20    137.41 o 
   2  16   0      531.20      618.58     32.18 o 
   4  16   0     2536.03     2396.77     54.54 o 
   6  16   0     1090.72     1035.88     43.75 o 
   8  16   0     2661.90     2730.05     65.27 o 
  10  16   0       80.16      107.22     27.18 o 
  12  16   0      179.47      246.37     31.34 o 
  14  16   0      471.77      460.32     39.84 o 
   1  17   0     4683.85     4574.17     69.01 o 
   3  17   0        4.06      -12.23     24.41 o 
   5  17   0       11.17       59.60     22.60 o 
   7  17   0     4212.58     4574.84     79.79 o 
   9  17   0       15.27       40.14     28.69 o 
  11  17   0      117.06      194.18     30.44 o 
  13  17   0      710.44      824.58     52.79 o 
   0  18   0      761.43      871.47     37.73 o 
   2  18   0       76.48       50.81     21.64 o 
   4  18   0      355.74      376.43     28.39 o 
   6  18   0      282.22      267.04     27.90 o 
   8  18   0      752.50      695.97     41.64 o 
  10  18   0       50.42       82.08     26.46 o 
  12  18   0      109.89      157.84     30.13 o 
  14  18   0       56.18       59.54     31.76 o 
   1  19   0     2380.27     2298.24     55.20 o 
   5  19   0        7.56      -26.94     26.94 o 
   7  19   0     5244.36     4991.83     87.03 o 
   9  19   0        5.25       60.93     31.52 o 
  11  19   0      161.47      187.37     30.37 o 
  13  19   0      298.87      298.99     36.88 o 
   0  20   0     1194.52     1099.94     42.31 o 
   2  20   0     4319.33     4185.63     73.47 o 
   4  20   0     1242.12     1245.73     48.03 o 
   6  20   0     4750.98     4798.73     84.19 o 
   8  20   0      219.29      216.96     28.69 o 
  10  20   0     2105.30     2055.12     69.01 o 
  12  20   0       11.10       36.70     33.39 o 
   1  21   0      542.35      529.21     36.88 o 
   3  21   0     3737.01     3521.24     72.14 o 
   5  21   0      215.60      202.02     27.00 o 
   7  21   0        2.28      -28.99     28.99 o 
   9  21   0     1850.94     1889.08     66.78 o 
  11  21   0      503.98      548.07     43.33 o 
   0  22   0     2478.19     2566.00     62.56 o 
   2  22   0      252.57      228.29     27.12 o 
   4  22   0      145.42      130.66     25.25 o 
   6  22   0     1310.06     1286.65     53.64 o 
   8  22   0      445.15      369.86     33.15 o 
  10  22   0      292.62      263.61     34.96 o 
  12  22   0        5.23       44.72     35.92 o 
   1  23   0      322.07      280.42     28.51 o 
   3  23   0      324.42      366.97     31.16 o 
   5  23   0        0.21       21.76     24.47 o 
   7  23   0      117.97      171.82     28.75 o 
   9  23   0      453.77      477.92     39.96 o 
  11  23   0        2.65       16.03     35.86 o 
   0  24   0      461.05      438.08     33.75 o 
   2  24   0       77.72       55.33     30.50 o 
   4  24   0      672.50      623.77     41.83 o 
   6  24   0        0.63       56.29     32.48 o 
   8  24   0     1460.41     1386.33     60.81 o 
  10  24   0      123.36      211.60     32.97 o 
   1  25   0     1095.79     1065.95     48.70 o 
   3  25   0      113.27      160.31     27.72 o 
   5  25   0      533.47      555.91     40.08 o 
   7  25   0      133.29      169.71     30.19 o 
   9  25   0      124.12      122.10     30.80 o 
   0  26   0       71.09       -7.29     30.56 o 
   2  26   0      516.21      604.42     41.64 o 
   4  26   0       75.01       77.87     27.42 o 
   6  26   0      269.03      291.15     33.27 o 
   8  26   0       74.90      -36.28     36.28 o 
  10  26   0      105.19      184.42     33.39 o 
   1  27   0      305.34      281.57     32.00 o 
   3  27   0      792.01      704.35     46.89 o 
   5  27   0        2.80      -31.76     31.76 o 
   7  27   0        7.86      -34.23     34.23 o 
   9  27   0        7.25       27.96     37.18 o 
   0  28   0      330.41      454.48     37.06 o 
   2  28   0       40.97       20.55     32.60 o 
   4  28   0      446.87      436.58     35.74 o 
   6  28   0      135.59      100.35     31.16 o 
   8  28   0       10.81       61.59     36.22 o 
   1  29   0        1.59      -23.81     32.06 o 
   3  29   0      104.94      168.81     31.04 o 
   5  29   0       46.10      -14.83     35.50 o 
   7  29   0       60.96      100.65     32.73 o 
   0  30   0      397.85      367.63     35.14 o 
   2  30   0       52.47       41.40     34.96 o 
   4  30   0      989.46     1009.30     57.01 o 
   6  30   0      313.58      368.78     38.63 o 
   1  31   0      135.14      143.62     31.64 o 
   3  31   0      284.24      235.77     35.44 o 
   5  31   0        0.58      -34.53     34.53 o 
   0  32   0      195.02      240.47     35.50 o 
   2  32   0       50.78        7.83     36.94 o 
   0   0   1       26.82       42.55     10.31 o 
   2   0   1    32773.36    34575.41    108.66 o 
   4   0   1     6055.83     5431.42     53.04 o 
   6   0   1     3966.42     3807.81     52.91 o 
   8   0   1      516.69      572.78     32.00 o 
  10   0   1     4886.89     4918.54     77.74 o 
  12   0   1       24.87       26.82     28.63 o 
  14   0   1      157.22      146.09     30.07 o 
  16   0   1      978.24      899.43     55.99 o 
   1   1   1      781.01      995.74     20.19 o 
   3   1   1    12184.54    11972.84     67.92 o 
   5   1   1     3393.19     3586.57     47.91 o 
   7   1   1     2442.35     2432.33     47.61 o 
   9   1   1     1129.29     1015.75     39.29 o 
  11   1   1       22.42       -2.47     28.75 o 
  13   1   1       29.51       50.14     31.04 o 
  15   1   1      768.80      746.23     48.33 o 
   0   2   1      784.49      537.22     17.06 o 
   2   2   1     2439.97     2608.98     32.66 o 
   4   2   1        1.15       -3.37     20.19 o 
   6   2   1      624.38      816.56     30.44 o 
   8   2   1      512.71      629.61     32.00 o 
  10   2   1      902.49      975.91     41.83 o 
  12   2   1       85.72      134.58     25.55 o 
  14   2   1       80.06       48.21     34.41 o 
  16   2   1       37.41       24.53     37.12 o 
   1   3   1      851.16      904.01     22.06 o 
   3   3   1      293.20      102.70     17.66 o 
   5   3   1     1045.24     1025.15     31.04 o 
   7   3   1      557.91      536.32     28.87 o 
   9   3   1     2184.48     2302.15     54.36 o 
  11   3   1     1207.61     1244.64     47.61 o 
  13   3   1      561.07      554.22     38.51 o 
  15   3   1      336.99      436.46     37.12 o 
   0   4   1    21791.15    26921.99     92.93 o 
   2   4   1        0.05       33.75     19.17 o 
   4   4   1      203.70       25.07     20.67 o 
   6   4   1       51.38       17.66     20.67 o 
   8   4   1     6887.13     6814.43     80.10 o 
  10   4   1      144.42      132.83     24.59 o 
  12   4   1      853.15      802.70     44.60 o 
  14   4   1       94.80      121.50     29.95 o 
  16   4   1      280.66      249.09     36.40 o 
   1   5   1     3773.35     4001.33     40.68 o 
   3   5   1     1006.57      746.05     27.24 o 
   5   5   1      115.18      153.86     18.14 o 
   7   5   1     4503.15     4188.16     61.47 o 
   9   5   1      107.06      101.01     23.38 o 
  11   5   1      402.06      405.36     31.64 o 
  13   5   1       45.08      -22.42     32.06 o 
  15   5   1      374.17      391.74     36.64 o 
   0   6   1    24245.65    21782.63     92.81 o 
   2   6   1     4907.10     3899.48     45.08 o 
   4   6   1     2667.92     2326.02     40.32 o 
   6   6   1       13.13        5.24     20.79 o 
   8   6   1      481.57      589.48     33.15 o 
  10   6   1      973.01      931.67     42.73 o 
  12   6   1     1083.42     1088.73     48.21 o 
  14   6   1      322.23      296.27     33.99 o 
  16   6   1       87.73      125.54     31.40 o 
   1   7   1     1767.65     1530.97     31.94 o 
   3   7   1      878.60      847.48     28.99 o 
   5   7   1     3268.95     3203.94     49.66 o 
   7   7   1     2750.80     2839.80     53.70 o 
   9   7   1        0.00       11.63     26.64 o 
  11   7   1       99.84       58.46     31.10 o 
  13   7   1      206.66      251.19     30.74 o 
  15   7   1      360.21      376.91     36.70 o 
   0   8   1     2305.21     2109.00     36.28 o 
   2   8   1        2.22      -19.83     19.83 o 
   4   8   1     1233.99     1186.36     33.45 o 
   6   8   1      110.49      132.53     20.19 o 
   8   8   1      159.42      218.83     23.69 o 
  10   8   1     1171.68     1203.18     46.89 o 
  12   8   1     1236.26     1236.39     51.47 o 
  14   8   1     1220.74     1200.10     56.59 o 
  16   8   1      100.33      144.82     34.17 o 
   1   9   1       12.46      -19.29     19.29 o 
   3   9   1      692.48      780.70     28.63 o 
   5   9   1       26.51      -21.15     21.39 o 
   7   9   1       14.96       42.91     23.38 o 
   9   9   1      907.33      897.56     40.50 o 
  11   9   1       71.77       25.49     30.74 o 
  13   9   1        0.01      -12.96     31.16 o 
  15   9   1      184.76      162.54     33.03 o 
   0  10   1     3735.20     3021.81     45.44 o 
   2  10   1      712.87      641.79     27.96 o 
   4  10   1     7644.67     7879.30     76.12 o 
   6  10   1       13.66        0.00     24.05 o 
   8  10   1      654.29      639.50     36.46 o 
  10  10   1       49.77      -27.90     27.90 o 
  12  10   1      118.73      163.57     27.66 o 
  14  10   1       28.13        6.45     33.51 o 
   3  11   1      127.08      105.23     17.90 o 
   5  11   1        0.79      -21.15     21.15 o 
   7  11   1     6705.45     6251.72     81.84 o 
   9  11   1      163.94      157.60     25.43 o 
  11  11   1      132.80       89.44     25.25 o 
  13  11   1       63.43       81.00     27.48 o 
  15  11   1      337.80      429.28     38.51 o 
   0  12   1     7359.58     7283.13     71.54 o 
   2  12   1      383.87      406.02     26.16 o 
   4  12   1      395.56      409.46     27.36 o 
   6  12   1      151.09      141.69     21.76 o 
   8  12   1     2685.06     2795.99     61.47 o 
  10  12   1      777.43      703.56     41.77 o 
  12  12   1      281.60      326.53     32.12 o 
  14  12   1      112.47      216.96     32.48 o 
   3  13   1      423.65      497.93     28.75 o 
   5  13   1      267.45      279.52     23.93 o 
   7  13   1      868.59      785.95     39.54 o 
   9  13   1      128.08      176.10     26.10 o 
  11  13   1        0.76      -20.85     29.17 o 
  13  13   1      146.85      114.15     30.19 o 
  15  13   1       33.63      -37.06     37.06 o 
   0  14   1     7440.65     6970.53     76.54 o 
   2  14   1     3694.29     3500.51     57.07 o 
   4  14   1       36.50       44.36     19.29 o 
   6  14   1     1712.36     1826.70     49.36 o 
   8  14   1      475.47      497.09     37.06 o 
  10  14   1      360.47      413.25     33.51 o 
  12  14   1        2.71      -23.62     32.91 o 
  14  14   1       10.02      -25.25     34.23 o 
   3  15   1      309.24      284.64     23.75 o 
   5  15   1      337.67      431.51     31.52 o 
   7  15   1     3112.82     3074.60     65.75 o 
   9  15   1        1.58       48.39     23.75 o 
  11  15   1        0.01       47.67     25.55 o 
  13  15   1      258.82      283.68     33.21 o 
   0  16   1     1747.99     1576.05     43.63 o 
   2  16   1     4727.21     4703.33     70.15 o 
   4  16   1      663.80      699.76     37.00 o 
   6  16   1     6802.97     7105.65     93.11 o 
   8  16   1      244.17      251.86     27.12 o 
  10  16   1      403.86      431.15     35.26 o 
  12  16   1       55.29      130.12     28.21 o 
  14  16   1      477.23      521.19     40.68 o 
   3  17   1        1.96       44.18     26.22 o 
   5  17   1        1.44      -13.92     25.37 o 
   7  17   1        1.62       -4.64     28.27 o 
   9  17   1      713.78      637.69     40.62 o 
  11  17   1        0.12      -31.46     31.46 o 
  13  17   1       33.15       21.09     34.29 o 
   0  18   1        0.58      -24.23     24.23 o 
   2  18   1      121.95      139.70     22.48 o 
   4  18   1      715.82      691.09     38.45 o 
   6  18   1      183.22      147.96     25.01 o 
   8  18   1      282.65      245.11     29.23 o 
  10  18   1      194.04      194.54     29.59 o 
  12  18   1       93.23      108.00     30.25 o 
   3  19   1       52.78       51.95     22.48 o 
   5  19   1      388.80      312.79     28.39 o 
   7  19   1       79.02       94.74     25.37 o 
   9  19   1      853.21     1016.47     48.88 o 
  11  19   1      249.98      326.23     32.91 o 
  13  19   1      332.95      346.42     37.31 o 
   0  20   1     6255.86     6210.31     87.99 o 
   2  20   1       24.93       47.67     27.24 o 
   4  20   1      824.57      841.57     42.49 o 
   6  20   1     1000.44      902.38     45.80 o 
   8  20   1     2503.57     2519.96     69.67 o 
  10  20   1      178.53      181.47     30.07 o 
  12  20   1      498.79      501.73     39.78 o 
   3  21   1      278.59      257.94     27.06 o 
   5  21   1       58.32      -27.36     27.36 o 
   7  21   1      818.68      766.24     44.36 o 
   9  21   1       41.32       36.34     31.76 o 
  11  21   1       39.78      -14.52     35.50 o 
   0  22   1       37.60       -3.86     27.84 o 
   2  22   1       11.95       20.31     27.48 o 
   4  22   1       32.10       50.02     29.05 o 
   6  22   1      165.54       52.61     31.82 o 
   8  22   1      125.65       54.54     34.53 o 
  10  22   1       31.27      -27.90     33.87 o 
  12  22   1      133.41      146.33     33.81 o 
   3  23   1       23.01       -0.24     28.27 o 
   5  23   1        6.43      -29.17     29.17 o 
   7  23   1      202.50      195.33     29.47 o 
   9  23   1       47.62       21.46     33.75 o 
  11  23   1        1.94      -29.71     36.94 o 
   0  24   1      101.27      168.15     25.37 o 
   2  24   1      442.28      430.37     34.77 o 
   4  24   1       39.80       57.13     25.79 o 
   6  24   1     1200.05     1226.56     55.27 o 
   8  24   1       40.25       66.54     28.14 o 
  10  24   1       48.11        9.10     36.76 o 
   3  25   1       82.98       20.61     32.91 o 
   5  25   1       27.11       14.71     32.12 o 
   7  25   1      389.69      435.97     40.32 o 
   9  25   1       50.98       14.95     32.18 o 
   0  26   1      552.43      654.14     43.33 o 
   2  26   1      193.41      197.01     29.41 o 
   4  26   1      206.59      213.23     30.44 o 
   6  26   1      104.85       45.80     34.35 o 
   8  26   1      105.08      205.63     32.18 o 
   1  27   1       85.71        1.69     32.00 o 
   3  27   1        8.25        6.63     31.76 o 
   5  27   1       75.50       60.57     28.93 o 
   7  27   1       82.32      102.27     29.83 o 
   9  27   1       12.61       25.43     36.22 o 
   0  28   1      348.55      353.29     34.47 o 
   2  28   1       61.78       -9.82     32.79 o 
   4  28   1      162.34      229.98     30.68 o 
   6  28   1        0.20       37.25     35.26 o 
   8  28   1      330.50      336.59     38.45 o 
   1  29   1      180.66      239.50     31.34 o 
   3  29   1        8.06        1.93     34.35 o 
   5  29   1        0.11       29.35     28.33 o 
   7  29   1      397.49      417.05     38.51 o 
   0  30   1        1.04       18.80     34.11 o 
   2  30   1      406.11      459.84     37.79 o 
   4  30   1      358.27      401.20     37.73 o 
   6  30   1      430.82      427.36     40.20 o 
   1  31   1       67.90       89.80     30.37 o 
   3  31   1       47.15       29.29     29.29 o 
   0  32   1        0.76      -31.70     36.70 o 
   2  32   1      145.24      -12.60     40.38 o 
   0   0   2    59667.55    54268.74    164.83 o 
   2   0   2    23415.90    25138.19    109.33 o 
   4   0   2        4.12      -19.04     19.04 o 
   6   0   2     2241.00     2207.29     44.90 o 
   8   0   2      811.68      778.17     35.86 o 
  10   0   2      149.78      204.07     26.70 o 
  12   0   2       53.32       45.44     25.13 o 
  14   0   2       25.81       -3.50     33.45 o 
  16   0   2      200.09      157.60     34.83 o 
   1   1   2      558.01      501.91     24.29 o 
   3   1   2     8824.50     8855.33     68.95 o 
   5   1   2      471.52      547.23     26.94 o 
   7   1   2      636.67      648.36     32.30 o 
   9   1   2      370.73      491.06     34.29 o 
  11   1   2     1135.39     1007.07     47.85 o 
  13   1   2      236.72      285.67     30.98 o 
  15   1   2        5.28       13.86     36.40 o 
   0   2   2     3203.72     2776.22     38.69 o 
   2   2   2      126.07       84.43     17.42 o 
   4   2   2    15309.61    15154.78     95.58 o 
   6   2   2     6297.53     6165.60     70.81 o 
   8   2   2      385.76      427.66     30.80 o 
  10   2   2      993.61      949.27     43.39 o 
  12   2   2       25.89       59.48     30.56 o 
  14   2   2      354.76      341.60     33.87 o 
  16   2   2      692.03      673.73     53.28 o 
   1   3   2     8489.10     9354.22     66.60 o 
   3   3   2      922.48      747.38     28.75 o 
   5   3   2    10729.35    11061.78     88.05 o 
   7   3   2     1691.03     1808.44     44.90 o 
   9   3   2      253.71      131.44     24.11 o 
  11   3   2      853.07      778.90     43.03 o 
  13   3   2        1.93        2.17     32.54 o 
  15   3   2      102.54       41.46     36.64 o 
   0   4   2    21512.06    26101.33    111.55 o 
   2   4   2     1640.27     1417.79     32.85 o 
   4   4   2     8216.40     9482.41     78.05 o 
   6   4   2    11313.79    10999.10     94.62 o 
   8   4   2      270.98      167.97     22.90 o 
  10   4   2       87.77      109.02     24.29 o 
  12   4   2       54.15       25.85     31.70 o 
  14   4   2      983.13      988.14     52.67 o 
  16   4   2       50.47      -39.11     39.11 o 
   1   5   2    11427.82    11824.70     78.17 o 
   3   5   2     7360.61     8204.80     70.81 o 
   5   5   2     4088.93     4238.85     57.74 o 
   7   5   2     1194.86     1208.54     39.48 o 
   9   5   2      164.78      181.71     25.25 o 
  11   5   2       59.37       20.01     29.05 o 
  13   5   2      287.34      284.28     32.00 o 
  15   5   2      323.65      338.10     36.46 o 
   0   6   2    25205.89    25373.42    116.08 o 
   2   6   2      198.34      209.13     18.92 o 
   4   6   2     2280.31     2214.16     42.73 o 
   6   6   2     6760.47     6672.14     76.48 o 
   8   6   2     1203.87     1139.05     42.07 o 
  10   6   2      857.13      986.34     44.60 o 
  12   6   2       13.32       -9.52     28.39 o 
  14   6   2      117.18      182.31     30.01 o 
  16   6   2      139.61       50.50     40.80 o 
   1   7   2     4796.73     5202.82     56.83 o 
   3   7   2      624.75      526.01     28.02 o 
   5   7   2     3892.93     4005.31     58.52 o 
   7   7   2     4958.95     4858.09     70.87 o 
   9   7   2       38.55      110.35     23.93 o 
  11   7   2       33.91       36.10     24.11 o 
  13   7   2      373.09      349.67     34.11 o 
  15   7   2      264.63      198.34     34.47 o 
   2   8   2    15208.67    16664.90    102.70 o 
   4   8   2     1883.68     1886.67     41.58 o 
   6   8   2      342.26      267.41     23.02 o 
   8   8   2    11247.68    11271.15    112.16 o 
  10   8   2        5.81        3.19     28.02 o 
  12   8   2     1436.50     1547.85     57.19 o 
  14   8   2       83.40      143.01     30.37 o 
   1   9   2    10074.76    10041.33     81.48 o 
   3   9   2      846.27      931.91     32.12 o 
   5   9   2     3586.61     3516.84     58.04 o 
   7   9   2     2362.98     2370.38     53.70 o 
   9   9   2     1686.97     1584.07     51.77 o 
  11   9   2      795.57      771.30     44.24 o 
  13   9   2      105.76      123.91     29.41 o 
  15   9   2      830.25      873.94     55.87 o 
   2  10   2      449.39      499.19     27.54 o 
   4  10   2     6394.09     6746.93     75.70 o 
   6  10   2     7637.57     7633.29     87.63 o 
   8  10   2     1323.56     1210.77     46.59 o 
  10  10   2      189.87      142.29     26.88 o 
  12  10   2        8.08       27.12     31.16 o 
  14  10   2      202.18      201.35     32.30 o 
   1  11   2     2341.39     2528.22     46.83 o 
   3  11   2     3891.35     3968.43     59.18 o 
   5  11   2     6267.39     6286.01     78.71 o 
   7  11   2       30.68       14.10     26.04 o 
   9  11   2     5557.54     5639.76     88.29 o 
  11  11   2       70.18       63.76     26.34 o 
  13  11   2        0.06      -20.91     32.24 o 
  15  11   2     1477.90     1599.01     69.55 o 
   2  12   2     8178.36     7613.70     79.73 o 
   4  12   2        3.27       17.90     23.14 o 
   6  12   2     4736.01     4894.98     74.79 o 
   8  12   2     2070.94     2029.87     56.05 o 
  10  12   2      686.26      847.36     45.80 o 
  12  12   2        1.15      -31.10     31.10 o 
  14  12   2     1482.95     1459.56     64.55 o 
   1  13   2     5558.60     5515.91     70.21 o 
   3  13   2      116.43       19.89     24.23 o 
   5  13   2       55.48       47.79     26.16 o 
   7  13   2     3118.58     3274.81     66.29 o 
   9  13   2      304.80      391.01     33.51 o 
  11  13   2       26.74       26.64     30.86 o 
  13  13   2      639.43      715.74     48.88 o 
   2  14   2     3447.52     3573.80     61.53 o 
   4  14   2     4017.79     4077.27     66.72 o 
   6  14   2      225.18      242.52     26.46 o 
   8  14   2        0.01        7.65     27.72 o 
  10  14   2        1.84       45.50     30.74 o 
  12  14   2        2.70       47.61     28.51 o 
  14  14   2       59.52       87.15     31.70 o 
   1  15   2     1082.56     1038.59     38.93 o 
   3  15   2     1589.58     1412.73     44.84 o 
   5  15   2      638.60      594.54     36.22 o 
   7  15   2      830.20      851.94     43.03 o 
   9  15   2        6.58       31.28     28.39 o 
  11  15   2        0.69      -32.91     32.91 o 
  13  15   2      204.55      212.08     33.21 o 
   2  16   2     1621.10     1762.04     48.33 o 
   4  16   2     1579.40     1580.27     48.82 o 
   6  16   2       18.56       45.20     29.53 o 
   8  16   2      433.47      501.00     38.63 o 
  10  16   2       36.64       35.38     31.40 o 
  12  16   2       25.23       12.72     34.05 o 
  14  16   2       12.03       19.04     31.28 o 
   1  17   2        6.46       13.26     25.55 o 
   3  17   2     1364.10     1472.51     47.31 o 
   5  17   2     1167.48     1101.69     45.86 o 
   7  17   2       18.39      -27.72     28.39 o 
   9  17   2      425.25      450.38     38.63 o 
  11  17   2        1.88       25.43     33.39 o 
  13  17   2        7.37       41.40     34.59 o 
   0  18   2       21.08       12.90     22.36 o 
   4  18   2       50.72       88.47     25.07 o 
   6  18   2      760.43      685.48     41.28 o 
   8  18   2       37.67       94.32     25.55 o 
  10  18   2       54.82      113.60     27.24 o 
  12  18   2      118.56      206.42     32.06 o 
   1  19   2     1174.47     1185.58     45.26 o 
   3  19   2     1165.40     1055.82     45.80 o 
   5  19   2     2836.50     2790.92     67.08 o 
   7  19   2        6.17       37.67     28.69 o 
   9  19   2        3.19      -27.24     32.73 o 
  11  19   2       32.92        0.00     34.59 o 
  13  19   2      213.22      278.44     37.85 o 
   2  20   2      122.19      180.56     26.76 o 
   4  20   2      288.37      241.97     28.39 o 
   6  20   2      215.61      205.09     27.90 o 
   8  20   2       80.52      -34.11     34.11 o 
  10  20   2      229.08      262.65     33.15 o 
  12  20   2      498.72      610.21     45.74 o 
   1  21   2      339.35      319.36     29.11 o 
   3  21   2       44.00       97.93     24.89 o 
   5  21   2        5.92       -9.88     28.39 o 
   7  21   2       65.49        4.76     32.00 o 
   9  21   2       50.27       55.39     32.85 o 
  11  21   2       65.00      113.60     31.16 o 
   2  22   2       87.87       74.25     24.71 o 
   4  22   2      183.90      133.79     27.42 o 
   6  22   2      333.11      373.36     32.60 o 
   8  22   2      249.12      224.38     31.10 o 
  10  22   2      156.09       98.42     31.94 o 
   1  23   2      334.17      311.76     30.92 o 
   3  23   2      506.86      525.53     39.66 o 
   5  23   2       55.92       60.15     31.16 o 
   7  23   2      278.29      325.14     33.09 o 
   9  23   2       10.20       -9.88     34.47 o 
  11  23   2       97.44       46.53     38.99 o 
   2  24   2       54.10       22.48     30.13 o 
   4  24   2      174.52      156.21     28.87 o 
   6  24   2       37.79       83.05     27.60 o 
   8  24   2      524.26      459.48     37.79 o 
  10  24   2      259.57      328.94     36.34 o 
   1  25   2      333.14      350.45     32.36 o 
   3  25   2       95.03      185.14     29.29 o 
   5  25   2      368.08      474.49     37.61 o 
   7  25   2        4.88      -31.88     31.88 o 
   9  25   2      445.35      488.29     42.97 o 
   0  26   2      860.28      809.03     48.39 o 
   4  26   2       93.88      110.17     29.11 o 
   6  26   2        4.98       49.84     34.17 o 
   8  26   2       38.41      117.52     30.31 o 
   1  27   2      708.74      635.70     45.68 o 
   3  27   2       22.79       36.40     32.79 o 
   5  27   2      299.24      274.70     34.83 o 
   7  27   2       32.17       18.32     34.29 o 
   0  28   2       34.64       13.80     33.99 o 
   4  28   2       44.54      -24.47     36.04 o 
   6  28   2      337.89      361.85     38.21 o 
   1  29   2      241.05      257.70     34.17 o 
   3  29   2      103.58      159.05     31.70 o 
   5  29   2      160.57      164.41     34.17 o 
   0  30   2      469.11      487.86     40.38 o 
   2  30   2      286.07      266.80     35.38 o 
   4  30   2      286.98      311.76     36.94 o 
   1  31   2      792.70      762.62     54.36 o 
   3  31   2       22.18       23.44     38.93 o 
   0   0   3     1295.53     1361.86     34.29 o 
   2   0   3      445.23      539.15     26.88 o 
   4   0   3    18483.90    19035.09    120.90 o 
   6   0   3     3663.82     3491.47     60.09 o 
   8   0   3       54.24       -3.25     26.52 o 
  10   0   3        9.31      -26.94     26.94 o 
  12   0   3        1.19       18.62     30.37 o 
  14   0   3       55.76       -0.60     34.47 o 
   1   1   3      631.90      827.17     30.01 o 
   3   1   3      159.56      188.76     18.98 o 
   5   1   3      515.86      398.31     28.39 o 
   7   1   3       35.66       69.73     21.15 o 
   9   1   3        0.62      -26.70     26.70 o 
  11   1   3       93.04       27.24     32.06 o 
  13   1   3       31.34       31.28     32.12 o 
  15   1   3      191.81      145.85     33.45 o 
   0   2   3     1099.40     1547.79     36.76 o 
   2   2   3        4.15      -20.07     20.07 o 
   4   2   3     5382.96     5729.26     68.28 o 
   6   2   3     4999.85     5127.43     71.42 o 
   8   2   3      461.90      563.08     34.83 o 
  10   2   3       56.33       48.09     27.96 o 
  12   2   3       19.38      -29.17     29.17 o 
  14   2   3      211.00      246.37     32.06 o 
   1   3   3     1318.62     1238.56     34.41 o 
   3   3   3      125.25      201.78     19.71 o 
   5   3   3      811.26      688.80     32.12 o 
   7   3   3      480.50      400.18     29.29 o 
   9   3   3      405.52      442.24     33.81 o 
  11   3   3      786.62      936.31     45.38 o 
  13   3   3      372.62      332.50     34.11 o 
  15   3   3       59.74       24.77     37.12 o 
   0   4   3       70.53       59.60     17.60 o 
   2   4   3        0.03       -1.45     20.55 o 
   4   4   3     2082.95     2171.80     45.92 o 
   6   4   3     3745.48     3891.41     63.94 o 
   8   4   3     2299.53     2189.15     55.20 o 
  10   4   3      164.72      139.76     25.98 o 
  12   4   3       44.00       71.36     27.42 o 
  14   4   3        9.05       26.64     33.99 o 
   1   5   3      353.48      344.73     25.01 o 
   3   5   3     2583.01     2508.03     47.01 o 
   5   5   3       33.12       52.13     19.23 o 
   7   5   3      740.50      670.35     36.40 o 
   9   5   3      579.37      613.82     38.87 o 
  11   5   3      266.91      205.09     28.51 o 
  13   5   3        3.43       45.44     27.60 o 
  15   5   3      420.70      472.98     40.32 o 
   0   6   3     1135.07     1094.52     33.57 o 
   2   6   3        7.36      108.12     18.92 o 
   4   6   3     1308.55     1332.51     39.72 o 
   6   6   3      910.48     1027.32     39.23 o 
   8   6   3      398.09      345.27     28.63 o 
  10   6   3       34.11      -27.48     27.48 o 
  12   6   3      304.07      282.41     32.60 o 
  14   6   3      417.51      458.09     39.35 o 
   1   7   3     2670.35     2643.45     48.09 o 
   3   7   3     3276.69     3522.27     57.07 o 
   5   7   3     2600.27     2400.87     52.98 o 
   7   7   3     1542.30     1692.55     48.58 o 
   9   7   3     1368.60     1231.93     48.15 o 
  11   7   3       20.57       -3.80     29.23 o 
  13   7   3      104.90      -35.98     35.98 o 
  15   7   3      607.16      573.38     45.68 o 
   0   8   3    14399.26    15278.63    108.30 o 
   2   8   3     1894.08     2028.18     45.02 o 
   4   8   3      289.90      265.18     22.90 o 
   6   8   3     5177.36     5138.40     75.58 o 
   8   8   3     1370.01     1326.49     48.45 o 
  10   8   3      653.78      648.42     42.31 o 
  12   8   3       25.74        6.39     30.98 o 
  14   8   3     1956.98     1883.54     69.91 o 
   1   9   3     6215.75     6368.52     73.65 o 
   3   9   3       21.50       41.52     19.23 o 
   5   9   3     1556.95     1634.81     46.53 o 
   7   9   3     2000.20     2020.10     54.66 o 
   9   9   3      601.30      402.89     31.70 o 
  11   9   3      325.60      336.23     31.52 o 
  13   9   3      327.61      369.62     35.44 o 
  15   9   3      107.15       65.93     39.84 o 
   0  10   3      608.30      602.92     32.18 o 
   2  10   3      359.24      396.98     29.23 o 
   4  10   3     4477.43     4599.91     69.49 o 
   6  10   3     1808.22     1804.10     50.68 o 
   8  10   3       92.81      101.01     25.79 o 
  10  10   3       32.15        9.52     32.54 o 
  12  10   3        0.63      -32.00     32.60 o 
  14  10   3      191.38      160.79     34.23 o 
   1  11   3     6294.39     6429.87     77.38 o 
   3  11   3       69.58      127.41     21.52 o 
   5  11   3     1252.40     1162.62     43.51 o 
   7  11   3     8992.04     8501.32    104.93 o 
   9  11   3      274.56      198.28     27.24 o 
  11  11   3      376.51      322.85     33.39 o 
  13  11   3      655.86      573.20     46.47 o 
   0  12   3     4934.70     4931.56     70.27 o 
   2  12   3      789.58      850.43     36.64 o 
   4  12   3     2766.31     2694.25     57.92 o 
   6  12   3      307.04      346.96     29.35 o 
   8  12   3     3010.93     3007.22     68.89 o 
  10  12   3        4.75        6.39     32.06 o 
  12  12   3      499.99      540.06     44.72 o 
  14  12   3       77.35      -36.46     36.46 o 
   1  13   3      303.43      309.29     26.64 o 
   3  13   3     1413.52     1484.08     45.14 o 
   5  13   3       76.42       76.66     23.44 o 
   7  13   3       55.53       51.59     30.86 o 
   9  13   3     1003.32      949.57     48.58 o 
  11  13   3       47.47       44.84     32.06 o 
  13  13   3        0.01       40.68     30.44 o 
   2  14   3     2883.11     2928.03     60.33 o 
   4  14   3       31.15       23.93     27.78 o 
   6  14   3     2645.17     2445.65     62.44 o 
   8  14   3       43.08       63.70     25.31 o 
  10  14   3      147.98      177.61     29.47 o 
  12  14   3        1.64       27.00     35.14 o 
   1  15   3       78.10      105.89     22.54 o 
   3  15   3      231.40      208.95     25.67 o 
   5  15   3        8.50       -5.85     27.84 o 
   7  15   3      220.40      276.69     28.33 o 
   9  15   3      143.46       95.10     27.96 o 
  11  15   3        1.14       19.71     31.64 o 
  13  15   3        0.12      -34.89     34.89 o 
   0  16   3      122.33      144.16     24.11 o 
   2  16   3      804.02      802.70     41.46 o 
   4  16   3     1569.40     1671.82     52.73 o 
   6  16   3     2761.72     2754.58     66.35 o 
   8  16   3       16.49       34.77     31.28 o 
  10  16   3       10.46       30.07     32.60 o 
  12  16   3        8.61       61.53     30.31 o 
   1  17   3     1024.56      979.10     44.78 o 
   3  17   3      921.42      792.09     41.83 o 
   5  17   3        7.75      -23.26     27.90 o 
   7  17   3      289.52      317.43     30.50 o 
   9  17   3        6.94       62.98     32.60 o 
  11  17   3       32.29       26.52     34.05 o 
  13  17   3      164.99       44.84     41.95 o 
   2  18   3       11.52       19.10     28.63 o 
   4  18   3     1223.89     1166.48     47.55 o 
   6  18   3        8.14       13.68     28.63 o 
   8  18   3      228.25      271.20     30.37 o 
  10  18   3       24.02      -11.27     34.05 o 
  12  18   3      223.24      311.34     36.04 o 
   1  19   3      166.40      205.57     27.72 o 
   3  19   3     2442.86     2069.94     58.64 o 
   5  19   3        7.92      -19.65     29.23 o 
   7  19   3       35.07       15.79     31.10 o 
   9  19   3        7.17        9.16     34.53 o 
  11  19   3      653.79      668.12     51.47 o 
   2  20   3      494.66      466.35     37.49 o 
   4  20   3       57.59       87.63     25.31 o 
   6  20   3      204.45      100.47     27.90 o 
   8  20   3      378.32      398.31     34.89 o 
  10  20   3      412.92      388.60     38.21 o 
   1  21   3      158.97      114.57     25.55 o 
   3  21   3        4.43       32.06     28.63 o 
   5  21   3        1.49      -15.13     29.23 o 
   7  21   3        8.09       -8.80     31.04 o 
   9  21   3       94.59       30.68     34.11 o 
  11  21   3       37.98       37.97     36.16 o 
   0  22   3       64.19       51.95     31.40 o 
   2  22   3       12.33      -28.39     28.39 o 
   4  22   3       31.96       49.24     31.34 o 
   6  22   3       31.90       32.00     32.30 o 
   8  22   3       23.26       27.66     28.27 o 
  10  22   3       37.74       49.06     30.74 o 
   1  23   3       14.30        0.00     31.22 o 
   3  23   3       77.59       22.00     31.40 o 
   5  23   3       44.17      -12.78     32.36 o 
   7  23   3        0.20       22.78     33.21 o 
   9  23   3      107.34      104.32     31.82 o 
   0  24   3        0.01       45.38     31.52 o 
   2  24   3      549.96      573.69     43.87 o 
   4  24   3        0.20      -13.50     32.24 o 
   6  24   3      553.93      620.69     44.84 o 
   8  24   3       88.99       81.96     31.76 o 
   1  25   3      559.13      477.26     36.88 o 
   3  25   3       23.05       13.80     31.70 o 
   5  25   3       26.38        0.60     32.18 o 
   7  25   3      501.48      555.54     41.89 o 
   0  26   3      347.80      369.80     35.50 o 
   2  26   3      424.27      450.14     39.29 o 
   4  26   3        8.64      -11.63     32.00 o 
   6  26   3       49.10      -35.68     35.68 o 
   8  26   3        6.20       65.93     37.43 o 
   1  27   3      654.88      644.86     46.95 o 
   3  27   3       67.03      152.36     30.13 o 
   5  27   3       27.18       62.20     35.32 o 
   7  27   3      466.17      406.08     40.98 o 
   0  28   3      915.13      845.25     52.55 o 
   2  28   3        1.56       16.81     34.35 o 
   4  28   3      307.68      321.29     36.58 o 
   6  28   3      160.89      154.10     34.29 o 
   1  29   3      137.50      112.88     32.12 o 
   3  29   3      105.68       57.68     38.45 o 
   0  30   3       78.01       56.29     39.54 o 
   2  30   3      191.00      208.83     35.62 o 
   0   0   4    48740.84    51971.16    214.55 o 
   2   0   4      958.35      827.95     35.38 o 
   4   0   4     1682.36     1755.71     47.19 o 
   6   0   4     3950.06     3836.08     69.19 o 
   8   0   4     2130.81     2017.03     58.04 o 
  10   0   4      126.76      179.54     26.82 o 
  12   0   4     1307.90     1284.72     56.29 o 
  14   0   4      237.83      238.12     35.74 o 
   1   1   4     2077.71     2142.69     47.19 o 
   3   1   4        7.08       41.28     24.05 o 
   5   1   4      818.48      884.48     38.45 o 
   7   1   4     1858.34     1918.31     55.45 o 
   9   1   4       67.41       64.97     24.11 o 
  11   1   4       31.47      -31.28     31.28 o 
  13   1   4      532.63      544.52     45.32 o 
   0   2   4     3390.13     3180.19     56.47 o 
   2   2   4      723.54      667.70     33.09 o 
   4   2   4     1149.59     1135.26     41.71 o 
   6   2   4       60.72       96.19     23.32 o 
   8   2   4      105.81      104.44     24.65 o 
  10   2   4        1.40       45.02     30.19 o 
  12   2   4      317.45      238.36     33.21 o 
  14   2   4      171.17      150.31     33.81 o 
   1   3   4       42.45       25.67     23.81 o 
   3   3   4      926.83     1144.66     39.54 o 
   5   3   4      354.67      366.00     29.29 o 
   7   3   4     2335.14     2227.36     58.70 o 
   9   3   4        0.38      -19.53     27.30 o 
  11   3   4       13.78       23.75     32.06 o 
  13   3   4      138.23      137.83     31.70 o 
   0   4   4     1482.18     1525.19     42.37 o 
   2   4   4     5018.75     4984.54     70.45 o 
   4   4   4        8.27      -13.32     26.76 o 
   6   4   4     2174.61     2147.45     54.90 o 
   8   4   4      661.15      675.96     40.44 o 
  10   4   4     1294.31     1335.47     52.61 o 
  12   4   4       17.97       26.16     30.92 o 
  14   4   4      741.30      730.92     52.73 o 
   1   5   4     1419.04     1486.98     42.55 o 
   3   5   4      288.78      309.23     25.25 o 
   5   5   4      783.32      825.84     39.35 o 
   7   5   4      219.58      246.92     27.12 o 
   9   5   4      342.05      353.05     31.34 o 
  11   5   4        5.21       22.48     31.76 o 
  13   5   4       40.04       23.75     34.05 o 
   0   6   4      193.12      275.96     24.29 o 
   2   6   4      458.39      630.82     33.99 o 
   4   6   4       10.94      -10.43     25.73 o 
   6   6   4      262.78      283.26     27.18 o 
   8   6   4      289.02      247.94     28.99 o 
  10   6   4     1623.21     1640.48     57.86 o 
  12   6   4      214.47      253.67     31.46 o 
  14   6   4       89.09       53.88     37.06 o 
   1   7   4        3.14       -5.60     24.05 o 
   3   7   4        8.66        2.47     24.17 o 
   5   7   4        3.41       24.05     22.36 o 
   7   7   4      292.87      329.90     29.23 o 
   9   7   4       10.76       41.10     24.77 o 
  11   7   4       46.18       19.04     31.94 o 
  13   7   4        9.34       68.04     34.35 o 
   0   8   4     1960.58     2000.64     49.66 o 
   2   8   4        1.79       -8.32     24.65 o 
   4   8   4      200.79      261.26     25.61 o 
   6   8   4       47.74       19.41     28.75 o 
   8   8   4     1825.53     1857.80     57.68 o 
  10   8   4      978.01      874.48     49.00 o 
  12   8   4      615.79      619.73     48.45 o 
  14   8   4        2.26      -18.56     36.04 o 
   1   9   4     1664.27     1743.48     48.52 o 
   3   9   4     1561.11     1578.52     47.61 o 
   5   9   4      437.21      483.71     33.09 o 
   7   9   4      589.50      694.58     39.35 o 
   9   9   4       64.53       59.97     25.13 o 
  11   9   4      188.03      183.33     30.31 o 
  13   9   4       21.19       42.97     36.22 o 
   0  10   4      307.95      272.95     25.43 o 
   2  10   4      167.36      143.86     24.71 o 
   4  10   4      417.86      519.87     35.74 o 
   6  10   4     1442.16     1373.86     49.96 o 
   8  10   4      431.37      388.54     31.52 o 
  10  10   4       33.60      -22.90     31.10 o 
  12  10   4       77.18      121.74     30.37 o 
   1  11   4      200.47      183.88     24.59 o 
   3  11   4      643.35      688.25     38.39 o 
   5  11   4      967.16      822.23     42.73 o 
   7  11   4       86.16      -30.25     30.25 o 
   9  11   4      169.70      137.89     27.54 o 
  11  11   4        0.54       29.59     33.51 o 
  13  11   4       11.77      -35.62     35.62 o 
   0  12   4     1089.72     1131.22     42.85 o 
   2  12   4     1014.64     1055.16     44.24 o 
   4  12   4      415.05      325.20     28.14 o 
   6  12   4       40.70       65.21     24.23 o 
   8  12   4       31.62       32.36     29.35 o 
  10  12   4      187.35      248.42     31.04 o 
  12  12   4      296.53      272.89     36.34 o 
   1  13   4      263.67      343.28     33.39 o 
   3  13   4      550.82      615.51     38.03 o 
   5  13   4      206.95      177.67     26.58 o 
   7  13   4      132.89      155.79     25.98 o 
   9  13   4      588.15      651.07     43.87 o 
  11  13   4       18.38       22.42     33.69 o 
  13  13   4       66.27       54.78     41.16 o 
   0  14   4     1820.52     1902.46     54.06 o 
   2  14   4     1492.73     1616.37     53.04 o 
   4  14   4     1079.35     1068.12     47.49 o 
   6  14   4        2.86       16.21     28.63 o 
   8  14   4       49.06      -30.98     30.98 o 
  10  14   4       29.01       34.89     28.93 o 
  12  14   4       79.68       91.73     29.65 o 
   1  15   4       72.31       28.08     30.56 o 
   3  15   4       39.07      -27.06     27.06 o 
   5  15   4       45.34       76.06     24.95 o 
   7  15   4       22.95      -11.27     31.16 o 
   9  15   4      228.36      159.11     31.58 o 
  11  15   4       14.91       32.00     28.69 o 
   0  16   4     3993.24     4368.30     79.67 o 
   2  16   4      191.46      179.60     26.40 o 
   4  16   4     1166.97     1055.82     47.73 o 
   6  16   4      159.34      196.59     28.08 o 
   8  16   4      676.57      582.30     45.14 o 
  10  16   4       16.83       -7.83     34.23 o 
  12  16   4       89.90       22.78     38.87 o 
   1  17   4      550.60      614.43     39.23 o 
   3  17   4      141.41       49.06     29.53 o 
   5  17   4       23.00      -19.17     29.83 o 
   7  17   4      488.44      637.63     45.50 o 
   9  17   4       84.25       49.54     32.54 o 
  11  17   4       53.00      -34.29     34.29 o 
   0  18   4      174.24      156.21     26.52 o 
   2  18   4       75.07       55.87     31.52 o 
   4  18   4       59.07       16.45     31.64 o 
   6  18   4      324.24      381.79     32.54 o 
   8  18   4      141.63      127.53     29.65 o 
  10  18   4       68.41       56.71     36.46 o 
   1  19   4      134.12      120.66     27.30 o 
   3  19   4      543.59      523.78     41.04 o 
   5  19   4      115.01      121.86     27.30 o 
   7  19   4      692.73      673.37     48.39 o 
   9  19   4        7.53       24.23     29.71 o 
  11  19   4       43.24       58.52     32.12 o 
   0  20   4      138.63      141.81     26.82 o 
   2  20   4     1166.88     1160.21     52.25 o 
   4  20   4      182.85      189.00     30.98 o 
   6  20   4     1321.81     1294.54     58.10 o 
   8  20   4       35.94       26.58     32.60 o 
  10  20   4      741.21      740.87     54.78 o 
   1  21   4      289.85      249.81     29.95 o 
   3  21   4      514.36      609.06     44.00 o 
   5  21   4       19.07        3.50     32.06 o 
   7  21   4       28.34       44.36     34.05 o 
   9  21   4      477.44      539.15     45.68 o 
   0  22   4      439.27      454.78     35.56 o 
   2  22   4       10.38      -31.34     31.34 o 
   4  22   4       71.96       97.33     27.66 o 
   6  22   4      484.73      587.73     45.38 o 
   8  22   4      185.58      170.44     32.79 o 
   1  23   4      289.41      263.67     32.00 o 
   3  23   4       62.47       23.14     34.65 o 
   5  23   4        7.33        7.17     32.42 o 
   7  23   4      144.25      261.50     34.89 o 
   0  24   4      264.03      264.75     32.97 o 
   2  24   4       17.38       41.95     34.35 o 
   4  24   4      374.50      422.72     37.25 o 
   6  24   4        9.00      -33.51     33.51 o 
   8  24   4      624.73      698.02     52.79 o 
   3  25   4        1.11      -32.48     32.48 o 
   5  25   4      215.86      251.62     34.05 o 
   7  25   4       22.24       62.62     38.51 o 
   0  26   4      209.95      120.23     31.94 o 
   2  26   4      133.81      166.88     31.64 o 
   4  26   4       68.57      120.84     32.42 o 
   6  26   4       16.50       56.23     37.12 o 
   1  27   4      229.66      193.10     33.39 o 
   3  27   4       73.91       54.30     36.88 o 
   0  28   4       86.30      100.10     32.91 o 
   2  28   4      133.52      157.30     33.99 o 
   0   0   5       10.68       38.33     26.64 o 
   2   0   5     9205.03     9335.48    104.93 o 
   4   0   5      749.17      706.15     39.48 o 
   6   0   5      806.43      857.24     43.21 o 
   8   0   5      550.62      495.76     38.21 o 
  10   0   5     3711.52     3486.17     83.65 o 
  12   0   5        0.05      -33.51     33.51 o 
   1   1   5     1208.96     1139.72     44.66 o 
   3   1   5     2135.29     2091.10     55.51 o 
   5   1   5      570.22      699.70     39.72 o 
   7   1   5      908.77      815.72     44.72 o 
   9   1   5      682.01      525.23     41.95 o 
  11   1   5      101.65      128.67     30.31 o 
  13   1   5       41.66       59.85     37.43 o 
   0   2   5     2952.97     3114.08     63.64 o 
   2   2   5      801.93      703.38     39.35 o 
   4   2   5        5.54       57.31     29.53 o 
   6   2   5       31.33       29.17     29.17 o 
   8   2   5      268.38      282.41     30.50 o 
  10   2   5      708.34      618.16     42.79 o 
  12   2   5      231.55      229.62     34.29 o 
   1   3   5      312.43      249.99     26.46 o 
   3   3   5      645.14      694.52     39.05 o 
   5   3   5      364.85      380.83     29.29 o 
   7   3   5      196.57      133.79     27.36 o 
   9   3   5      702.17      739.72     45.26 o 
  11   3   5       92.41       51.65     34.83 o 
  13   3   5      179.50      178.45     34.17 o 
   0   4   5     8722.20     8669.95    101.97 o 
   2   4   5       37.27       17.78     26.82 o 
   4   4   5       77.29      135.18     25.19 o 
   6   4   5      536.98      453.99     34.47 o 
   8   4   5     1655.99     1596.00     57.19 o 
  10   4   5      107.27       96.61     28.99 o 
  12   4   5      686.81      636.36     49.12 o 
   1   5   5      999.01     1045.70     43.51 o 
   3   5   5       47.37      -26.22     29.53 o 
   5   5   5      229.65      215.82     27.54 o 
   7   5   5      837.73      786.25     44.54 o 
   9   5   5       17.10       15.13     33.51 o 
  11   5   5      173.27       67.50     36.52 o 
  13   5   5       24.69       58.04     37.73 o 
   0   6   5     3489.20     3445.91     69.73 o 
   2   6   5     1833.86     2042.88     55.69 o 
   4   6   5      467.83      526.74     36.88 o 
   6   6   5       51.01       31.70     29.89 o 
   8   6   5       44.96       85.88     26.94 o 
  10   6   5      642.42      680.36     46.16 o 
  12   6   5      471.77      418.62     40.20 o 
   1   7   5      140.10      136.69     25.55 o 
   3   7   5      907.26      979.77     43.21 o 
   5   7   5      107.86      102.45     25.31 o 
   7   7   5      341.19      332.86     31.58 o 
   9   7   5      112.31      164.05     29.05 o 
  11   7   5       43.52       54.06     34.41 o 
  13   7   5       67.69       90.58     34.05 o 
   0   8   5     1259.71     1103.32     46.04 o 
   2   8   5      114.60      103.36     25.55 o 
   4   8   5      208.33      225.88     26.88 o 
   6   8   5      262.01      261.56     28.27 o 
   8   8   5       30.23       76.24     26.64 o 
  10   8   5      367.47      496.90     40.14 o 
  12   8   5      638.26      766.36     51.35 o 
   1   9   5       14.00       13.68     28.21 o 
   3   9   5      235.46      202.62     27.24 o 
   5   9   5       30.17      -30.25     30.25 o 
   7   9   5      144.95      166.94     27.60 o 
   9   9   5      479.39      430.55     36.22 o 
  11   9   5        2.59       53.52     35.98 o 
   0  10   5     1085.21     1071.86     46.53 o 
   2  10   5      311.30      306.28     29.11 o 
   4  10   5      605.18      648.18     40.26 o 
   6  10   5        0.67       51.53     28.45 o 
   8  10   5      255.10      270.06     31.46 o 
  10  10   5      108.51      176.64     31.16 o 
  12  10   5       90.31      156.03     33.03 o 
   1  11   5       17.40      -11.63     27.36 o 
   3  11   5       37.93        6.51     28.39 o 
   5  11   5       27.53       65.51     25.43 o 
   7  11   5      159.40      157.60     28.51 o 
   9  11   5       11.61      -32.24     32.24 o 
  11  11   5        1.28      -34.77     34.77 o 
   0  12   5     1236.04     1264.59     48.76 o 
   2  12   5      521.43      440.61     33.51 o 
   4  12   5       98.11      107.64     26.52 o 
   6  12   5        1.37      -24.71     29.05 o 
   8  12   5      484.10      450.26     37.91 o 
  10  12   5      641.03      576.40     46.41 o 
  12  12   5       96.81       11.27     39.54 o 
   1  13   5      316.28      297.12     29.23 o 
   3  13   5      495.77      546.81     38.57 o 
   5  13   5       30.44      -29.05     31.34 o 
   7  13   5      329.26      307.18     32.66 o 
   9  13   5       36.68       65.93     35.14 o 
  11  13   5        0.59      -18.38     35.74 o 
   0  14   5     1219.85     1301.23     51.47 o 
   2  14   5      473.87      434.89     36.82 o 
   4  14   5        7.05       31.16     25.13 o 
   6  14   5      286.04      217.63     30.92 o 
   8  14   5      280.55      255.35     33.45 o 
  10  14   5      279.17      264.27     35.02 o 
   1  15   5     1158.36     1128.51     50.20 o 
   3  15   5      171.87      232.15     28.69 o 
   5  15   5      326.27      324.00     32.12 o 
   7  15   5     1202.58     1206.79     55.99 o 
   9  15   5       31.46       85.52     30.01 o 
  11  15   5       14.11       84.92     31.46 o 
   0  16   5      305.81      326.35     30.62 o 
   2  16   5     1292.71     1262.60     53.34 o 
   4  16   5        1.38        7.77     30.74 o 
   6  16   5     1965.99     1873.11     65.39 o 
   8  16   5       33.15       57.50     29.53 o 
  10  16   5      351.18      311.40     37.37 o 
   1  17   5       63.35       52.43     32.36 o 
   3  17   5      359.21      344.13     33.09 o 
   5  17   5        6.45       46.41     32.18 o 
   7  17   5        0.16      -32.66     32.66 o 
   9  17   5      471.26      464.84     41.77 o 
   0  18   5        1.13       17.24     31.76 o 
   2  18   5      141.12       62.56     33.57 o 
   4  18   5      106.13      134.82     28.81 o 
   6  18   5      141.63       90.82     29.83 o 
   8  18   5      100.85       73.04     31.52 o 
   1  19   5      372.41      375.16     33.57 o 
   3  19   5      422.54      512.39     38.87 o 
   5  19   5      221.33      223.11     31.88 o 
   7  19   5       61.13      129.45     30.44 o 
   9  19   5      636.65      669.03     47.25 o 
   0  20   5     2377.12     2308.18     70.87 o 
   2  20   5       98.20       44.54     34.59 o 
   4  20   5      776.70      835.61     50.32 o 
   6  20   5      510.97      483.47     37.97 o 
   8  20   5     1046.44     1247.78     62.20 o 
   1  21   5      930.10      929.99     52.67 o 
   3  21   5       74.35       68.22     28.39 o 
   5  21   5      152.78      130.72     31.16 o 
   7  21   5      502.28      583.93     44.48 o 
   0  22   5       10.31       16.51     35.20 o 
   2  22   5        0.98       63.64     33.09 o 
   4  22   5       67.91      -17.66     34.96 o 
   6  22   5       82.86       30.80     37.06 o 
   1  23   5      201.21      169.71     33.69 o 
   3  23   5       10.37      -17.60     35.14 o 
   5  23   5        0.07      -14.95     37.85 o 
   0  24   5       28.35       38.21     29.83 o 
   2  24   5      192.08      269.46     34.59 o 
   4  24   5        9.38      -35.38     35.38 o 
   1  25   5      126.30      147.47     33.81 o 
   3  25   5       54.73       38.15     37.79 o 
   0  26   5      166.38      227.21     35.68 o 
   0   0   6     9235.21     9253.82    115.05 o 
   2   0   6      232.03      220.76     27.72 o 
   4   0   6      291.09      323.21     31.10 o 
   6   0   6      431.95      460.20     37.61 o 
   8   0   6      887.11      976.45     52.61 o 
  10   0   6        0.05      -33.21     33.21 o 
   1   1   6      222.46      208.10     27.84 o 
   3   1   6       11.77       51.95     24.83 o 
   5   1   6       73.10       62.32     26.76 o 
   7   1   6      361.47      372.75     33.39 o 
   9   1   6        7.62       48.58     32.00 o 
  11   1   6       27.54       22.18     35.68 o 
   0   2   6      511.68      508.48     36.70 o 
   2   2   6      402.59      419.94     33.87 o 
   4   2   6       81.19       89.86     25.85 o 
   6   2   6      131.29      163.45     28.51 o 
   8   2   6       91.57       56.59     35.32 o 
  10   2   6       57.72      -18.92     33.33 o 
   1   3   6        1.82       47.43     28.33 o 
   3   3   6      122.86      116.32     25.98 o 
   5   3   6      105.72       73.77     27.72 o 
   7   3   6      401.63      372.81     35.08 o 
   9   3   6        3.71      -16.69     33.75 o 
  11   3   6       53.93       44.90     31.34 o 
   0   4   6      141.04      130.00     25.43 o 
   2   4   6      968.15     1068.24     47.55 o 
   4   4   6       46.68       32.18     30.44 o 
   6   4   6      689.74      745.63     45.44 o 
   8   4   6        4.31       -1.21     32.42 o 
  10   4   6      475.14      392.46     37.61 o 
   1   5   6      588.16      584.41     40.38 o 
   3   5   6        3.15       17.72     24.29 o 
   5   5   6      525.43      457.91     33.63 o 
   7   5   6      134.51      177.67     29.65 o 
   9   5   6       98.94      116.38     30.74 o 
  11   5   6       64.09       97.57     31.70 o 
   0   6   6       80.37       84.98     24.83 o 
   2   6   6       61.43       94.38     25.98 o 
   4   6   6       68.30       89.20     25.79 o 
   6   6   6       61.33       34.89     33.81 o 
   8   6   6      445.69      414.10     36.28 o 
  10   6   6      484.91      542.65     44.90 o 
   1   7   6        0.14      -27.00     27.00 o 
   3   7   6        1.16       -3.74     29.41 o 
   5   7   6       34.55       -6.63     32.36 o 
   7   7   6       36.35       46.47     32.60 o 
   9   7   6        1.45      -32.66     32.66 o 
  11   7   6        0.02      -36.94     36.94 o 
   0   8   6      822.15      828.13     45.44 o 
   2   8   6       33.74      -23.81     28.81 o 
   4   8   6        2.28      -14.83     32.24 o 
   6   8   6        0.37        1.15     31.94 o 
   8   8   6     1065.19     1121.88     55.63 o 
  10   8   6      235.14      232.03     34.53 o 
   1   9   6      742.18      834.40     45.74 o 
   3   9   6       69.13       73.22     26.82 o 
   5   9   6      179.32      314.66     31.76 o 
   7   9   6      455.74      460.62     37.12 o 
   9   9   6        4.14      -34.77     34.77 o 
   0  10   6      157.59      154.41     28.21 o 
   2  10   6       67.79       61.65     31.46 o 
   4  10   6      179.66      202.86     30.74 o 
   6  10   6      549.48      547.05     39.96 o 
   8  10   6      266.28      304.05     34.53 o 
  10  10   6       30.58       38.99     36.22 o 
   1  11   6      161.84      141.45     28.39 o 
   3  11   6        2.96       36.76     26.28 o 
   5  11   6      371.44      360.88     33.81 o 
   7  11   6       16.40       49.54     32.30 o 
   9  11   6      128.39       87.69     32.18 o 
   0  12   6       21.06      -17.00     30.01 o 
   2  12   6      804.48      884.24     49.60 o 
   4  12   6        0.53       52.61     26.76 o 
   6  12   6      237.99      241.97     33.39 o 
   8  12   6       32.57      -14.77     34.47 o 
  10  12   6      238.40      219.01     37.73 o 
   1  13   6       60.48       51.11     28.14 o 
   3  13   6      149.34      139.46     29.77 o 
   5  13   6        2.62      -33.27     33.27 o 
   7  13   6       19.74       48.33     29.77 o 
   9  13   6      150.62      150.55     34.41 o 
   0  14   6      438.36      388.42     36.04 o 
   2  14   6      587.83      603.52     45.62 o 
   4  14   6      179.28      150.79     30.37 o 
   6  14   6       12.95      -34.89     34.89 o 
   8  14   6       13.21       23.93     34.47 o 
   1  15   6      129.02      158.44     29.65 o 
   3  15   6      175.28      139.94     30.80 o 
   5  15   6      193.56      242.58     32.06 o 
   7  15   6       36.92      -34.47     36.46 o 
   0  16   6     1257.69     1325.58     58.76 o 
   2  16   6       19.76       24.83     27.84 o 
   4  16   6      535.89      528.24     41.64 o 
   6  16   6       36.47      -33.99     33.99 o 
   8  16   6      316.57      339.06     38.57 o 
   1  17   6      114.85      161.58     31.10 o 
   3  17   6       47.66       75.03     29.35 o 
   5  17   6       34.70      130.24     30.86 o 
   7  17   6      134.22      222.21     34.41 o 
   0  18   6      143.58       49.78     35.08 o 
   2  18   6       18.52       -4.46     32.97 o 
   4  18   6       64.80       50.26     29.53 o 
   6  18   6       74.38      -14.95     37.18 o 
   1  19   6       21.01       23.32     33.99 o 
   3  19   6      145.40      209.97     33.81 o 
   5  19   6       59.69      107.10     31.88 o 
   0  20   6        0.94       41.95     32.91 o 
   2  20   6      288.33      204.55     33.99 o 
   4  20   6        5.05       58.10     34.77 o 
   1  21   6       45.07       72.98     39.90 o 
   3  21   6      111.45       69.67     32.36 o 
   0  22   6       37.12      -35.80     35.80 o 
   2  22   6        5.66       61.59     40.80 o 
   0   0   7       11.41      -30.44     30.44 o 
   2   0   7       64.25       45.62     33.69 o 
   4   0   7      714.63      640.34     44.84 o 
   6   0   7      428.61      408.97     36.52 o 
   8   0   7      133.76      145.91     33.51 o 
   1   1   7       13.81      -32.00     32.00 o 
   3   1   7       14.04      -29.71     29.71 o 
   5   1   7        6.67       14.28     34.35 o 
   7   1   7        5.52      -16.69     36.04 o 
   9   1   7        1.97       64.85     39.05 o 
   0   2   7      156.81      137.11     29.47 o 
   2   2   7       18.37       12.78     31.58 o 
   4   2   7      332.87      287.54     33.45 o 
   6   2   7      657.73      599.78     47.67 o 
   8   2   7      136.17      133.67     33.57 o 
   1   3   7        9.05       25.73     31.40 o 
   3   3   7        0.57      -33.15     33.15 o 
   5   3   7       14.05       23.87     34.29 o 
   7   3   7       35.63      -35.26     35.26 o 
   9   3   7        9.73       67.38     32.79 o 
   0   4   7      121.26       70.03     35.44 o 
   2   4   7        0.94      -31.64     31.64 o 
   4   4   7      379.63      380.11     34.71 o 
   6   4   7      301.36      305.37     34.41 o 
   8   4   7      376.60      390.77     39.41 o 
   1   5   7       26.47      -22.96     33.03 o 
   3   5   7      139.06      142.41     30.07 o 
   5   5   7       25.45       38.51     32.60 o 
   7   5   7       23.46      -17.00     36.04 o 
   0   6   7      197.38      242.64     31.22 o 
   2   6   7       40.14       71.72     28.08 o 
   4   6   7      205.62      212.26     32.60 o 
   6   6   7      132.12      129.94     32.73 o 
   8   6   7       79.57      104.26     31.94 o 
   1   7   7      163.66      176.82     30.19 o 
   3   7   7      266.45      226.42     32.24 o 
   5   7   7      186.95      200.75     32.91 o 
   7   7   7      150.91      128.13     33.63 o 
   0   8   7      408.39      411.69     35.86 o 
   2   8   7      552.60      489.19     41.71 o 
   4   8   7        1.36      -20.55     34.59 o 
   6   8   7      614.79      705.55     50.32 o 
   8   8   7      105.10      119.63     32.60 o 
   1   9   7      381.05      407.17     36.22 o 
   3   9   7       14.09        7.11     32.18 o 
   5   9   7      260.93      238.84     35.08 o 
   7   9   7      128.90      191.47     34.11 o 
   0  10   7        1.25      -14.95     34.53 o 
   2  10   7       73.08       47.67     28.45 o 
   4  10   7      512.46      552.41     47.19 o 
   6  10   7      238.10      214.55     34.71 o 
   1  11   7      631.37      592.85     41.83 o 
   3  11   7        1.55       22.36     34.23 o 
   5  11   7      405.35      452.67     38.87 o 
   7  11   7      652.43      730.98     54.84 o 
   0  12   7      627.75      538.97     42.19 o 
   2  12   7       76.19       -8.02     35.32 o 
   4  12   7      399.06      445.62     38.57 o 
   6  12   7       19.18      -37.67     37.67 o 
   1  13   7       62.41       65.87     29.53 o 
   3  13   7      302.59      358.83     36.88 o 
   5  13   7        0.41      -37.18     37.18 o 
   0  14   7       41.67      -35.02     35.02 o 
   2  14   7      140.73      120.72     32.42 o 
   4  14   7       25.61        0.66     37.37 o 
   1  15   7       11.55      -35.56     35.56 o 
   3  15   7       37.33       62.74     38.15 o 
   5  15   7        1.49      -21.33     34.35 o 
   0  16   7       36.85      -35.62     35.62 o 
   2  16   7      139.39      173.81     32.54 o 
   4  16   7       82.79       65.39     40.08 o 
   1  17   7       84.71       62.56     39.41 o 
   0   0   8      607.35      602.61     45.38 o 
   2   0   8       89.86       77.38     39.35 o 
   4   0   8      169.23      253.67     35.38 o 
   1   1   8        3.08       29.23     36.70 o 
   3   1   8       10.71       70.87     37.18 o 
   0   2   8       20.17       48.88     38.39 o 
   2   2   8       10.53      -37.06     37.06 o 
   4   2   8      314.26      331.35     37.61 o 
   1   3   8        0.03      -35.56     35.56 o 
   3   3   8       96.01      127.53     32.12 o 
   0   4   8      220.83      157.30     33.93 o 
   2   4   8      160.17      217.20     35.02 o 
   4   4   8      158.54      138.49     34.71 o 
   1   5   8      113.32      160.13     33.57 o 
   3   5   8       67.66       34.29     38.87 o 
   0   6   8       66.17      111.31     32.00 o 
   2   6   8       77.06      -27.42     36.94 o 
   1   7   8      131.56       39.41     39.41 o 
   3   7   8       14.78        7.17     36.70 o 
   0   8   8      138.61       79.85     41.89 o 
   2   8   8       91.96       55.63     38.03 o 
   1   9   8      109.95      131.50     33.51 o 
                                                 
